# Supplementary material for: Association between SARS-CoV-2 RNAemia, skewed T cell responses, inflammation, and severity in hospitalized COVID-19 people living with HIV
Source: iScience. 2023 Dec 7;27(1):108673. doi: 10.1016/j.isci.2023.108673 (PMC10770729; doi:10.1016/j.isci.2023.108673)
Supplement: Table S1. Correlation matrix (with Spearman r values, P values, and confidence intervals) related to Figure 3 [file mmc2.xlsx]

## Sheet: Spearman r
Column1	RNAemia	GM-CSF	IFN-α	IFN-γ	IL-2	IL-4	IL-5	IL-6	IL-9	IL-10	IL-12	IL-17A	TNF-α	PaO2/FiO2 nadir	Total CD4	IFN-γ+ CD4	TNF-α+ CD4	IL-2+ CD4	IL-4+ CD4	IL-17A+ CD4	IFN-γ+TNF-α+IL-2+ CD4	IFN-γ+TNF-α–IL-2+ CD4	IFN-γ+TNF-α+IL-2– CD4	IFN-γ–TNF-α+IL-2+ CD4	IFN-γ+TNF-α–IL-2– CD4	IFN-γ–TNF-α–IL-2+ CD4	IFN-γ–TNF-α+IL-2– CD4	Total CD8	IFN-γ+ CD8	TNF-α+ CD8	IL-2+ CD8	IL-4+ CD8	IL-17A+ CD8	IFN-γ+TNF-α+IL-2+ CD8	IFN-γ+TNF-α–IL-2+ CD8	IFN-γ+TNF-α+IL-2– CD8	IFN-γ–TNF-α+IL-2+ CD8	IFN-γ+TNF-α–IL-2– CD8	IFN-γ–TNF-α–IL-2+ CD8	IFN-γ–TNF-α+IL-2– CD8	HLA-DR+CD38+ CD4	HLA-DR+CD38+ CD8	GRZB+ CD4	GRZB+ CD4 (MFI GRZB)	PRF+ CD4	PRF+ CD4 (MFI PRF)	GRZB+PRF+ CD4	GRZB+PRF+ CD4 (MFI PRF)	GRZB+PRF+ CD4 (MFI GRZB)
RNAemia	1	0.413	0.106	0.186	-0.768	0.396	0.226	-0.1	-0.81	-0.244	0.105	0.197	0.352	-0.702	-0.171	-0.397	-0.243	0.092	-0.39	-0.279	-0.428	-0.129	-0.441	-0.354	-0.045	0.304	-0.288	-0.118	-0.017	-0.47	0.168	-0.309	-0.155	0.316	0.204	0.231	0.14	-0.138	0.094	-0.339	0.192	0.01	-0.08	-0.149	0.093	0.459	0.036	0.575	-0.192
GM-CSF	0.413	1	0.48	0.835	-0.373	0.832	0.914	0.288	-0.34	0.561	0.834	0.898	0.965	-0.522	-0.294	-0.311	-0.143	-0.187	-0.238	-0.181	-0.423	-0.524	-0.357	-0.292	-0.102	0.021	-0.092	-0.04	0.044	0.059	0.035	-0.033	-0.013	0.177	-0.018	0.078	0.099	-0.028	0.079	-0.047	-0.081	-0.101	-0.306	-0.295	-0.22	0.183	-0.223	0.311	-0.258
IFN-α	0.106	0.48	1	0.564	0.066	0.523	0.508	0.418	0.087	0.551	0.55	0.565	0.519	-0.012	-0.282	-0.156	-0.277	-0.146	-0.25	-0.049	-0.513	-0.166	-0.364	-0.364	-0.036	0.02	-0.207	-0.023	0.188	0.162	-0.148	-0.022	0.072	0.287	0.314	0.205	0.056	0.062	-0.158	0.16	-0.118	-0.084	-0.244	-0.093	-0.2	0.169	-0.2	0.319	-0.11
IFN-γ	0.186	0.835	0.564	1	-0.128	0.721	0.943	0.346	-0.051	0.738	0.909	0.862	0.881	-0.244	-0.088	-0.313	-0.063	-0.105	0.0004396	0.017	-0.374	-0.467	-0.307	-0.168	-0.181	0.098	0.01	0.058	0.022	0.181	-0.003	0.171	0.193	0.097	-0.036	-0.011	0.114	-0.027	0.133	0.022	-0.05	-0.018	-0.371	-0.22	-0.327	0.015	-0.325	0.162	-0.172
IL-2	-0.768	-0.373	0.066	-0.128	1	-0.43	-0.183	0.155	0.947	0.288	-0.037	-0.164	-0.343	0.364	0.229	0.249	0.193	-0.07	0.371	0.317	0.247	0.125	0.285	0.194	0.065	-0.098	0.288	0.145	0.053	0.469	-0.116	0.31	0.176	-0.085	-0.005	-0.085	-0.114	0.11	-0.062	0.246	-0.311	-0.071	0.094	0.058	-0.016	-0.415	0.054	-0.499	0.103
IL-4	0.396	0.832	0.523	0.721	-0.43	1	0.746	0.265	-0.361	0.52	0.735	0.824	0.875	-0.446	-0.283	-0.264	-0.116	-0.235	-0.288	-0.077	-0.382	-0.36	-0.353	-0.222	-0.076	-0.087	-0.069	-0.03	0.091	0.001	-0.021	-0.019	0.072	0.216	0.005	0.021	0.141	0.012	0.01	-0.043	0.005	-0.081	-0.384	-0.31	-0.259	0.263	-0.273	0.413	-0.303
IL-5	0.226	0.914	0.508	0.943	-0.183	0.746	1	0.338	-0.107	0.727	0.941	0.888	0.919	-0.314	-0.124	-0.258	-0.035	-0.151	-0.068	-0.054	-0.356	-0.428	-0.221	-0.205	-0.148	0.083	0.043	0.05	0.051	0.151	0.021	0.116	0.1	0.128	0.007	0.002	0.105	-0.002	0.068	-0.015	-0.075	-0.083	-0.26	-0.24	-0.222	0.126	-0.208	0.237	-0.167
IL-6	-0.1	0.288	0.418	0.346	0.155	0.265	0.338	1	0.237	0.438	0.301	0.283	0.276	-0.15	-0.469	0.02	-0.176	-0.289	-0.272	-0.084	-0.088	-0.129	-0.068	-0.138	0.101	-0.193	-0.104	-0.136	0.217	0.255	-0.186	-0.102	-0.171	0.174	0.179	0.078	-0.113	0.249	-0.217	0.124	-0.136	-0.168	-0.128	0.025	0.031	0.001	-0.01	0.085	0.026
IL-9	-0.81	-0.34	0.087	-0.051	0.947	-0.361	-0.107	0.237	1	0.341	0.037	-0.117	-0.281	0.409	0.177	0.212	0.192	-0.131	0.396	0.343	0.222	0.11	0.29	0.21	0.037	-0.186	0.307	0.153	0.105	0.524	-0.107	0.332	0.188	-0.14	-0.049	-0.15	-0.173	0.196	-0.035	0.277	-0.339	-0.159	0.064	0.114	-0.042	-0.377	0.044	-0.482	0.169
IL-10	-0.244	0.561	0.551	0.738	0.288	0.52	0.727	0.438	0.341	1	0.826	0.734	0.645	0.067	-0.029	-0.04	0.127	-0.134	0.112	0.243	-0.124	-0.189	-0.012	0.039	-0.173	-0.095	0.224	0.073	-0.012	0.315	-0.064	0.261	0.301	0.056	-0.091	-0.16	0.199	-0.031	0.078	0.051	-0.128	-0.014	-0.267	-0.256	-0.313	-0.199	-0.285	-0.111	-0.167
IL-12	0.105	0.834	0.55	0.909	-0.037	0.735	0.941	0.301	0.037	0.826	1	0.902	0.883	-0.171	-0.16	-0.255	-0.042	-0.233	-0.007	0.043	-0.373	-0.345	-0.23	-0.144	-0.168	-0.037	0.048	0.024	0.039	0.247	-0.101	0.176	0.176	0.12	-0.036	-0.086	0.093	-0.044	0.003	0.083	-0.154	-0.128	-0.279	-0.19	-0.256	0.078	-0.218	0.178	-0.114
IL-17A	0.197	0.898	0.565	0.862	-0.164	0.824	0.888	0.283	-0.117	0.734	0.902	1	0.946	-0.284	-0.142	-0.226	0.06	-0.149	-0.184	-0.099	-0.256	-0.451	-0.232	-0.133	-0.164	-0.124	0.13	-0.06	0.052	0.218	-0.064	-0.037	0.036	0.256	-0.039	0.063	0.18	-0.013	-0.02	0.085	-0.044	-0.005	-0.454	-0.363	-0.385	-0.02	-0.379	0.148	-0.327
TNF-α	0.352	0.965	0.519	0.881	-0.343	0.875	0.919	0.276	-0.281	0.645	0.883	0.946	1	-0.407	-0.25	-0.292	-0.042	-0.193	-0.247	-0.09	-0.366	-0.48	-0.343	-0.186	-0.129	-0.073	-0.002	-0.026	0.024	0.099	0.016	0.008	0.072	0.179	-0.073	-0.001	0.144	-0.035	0.081	0.001	0.008	-0.067	-0.366	-0.306	-0.288	0.1	-0.29	0.25	-0.27
PaO2/FiO2 nadir	-0.702	-0.522	-0.012	-0.244	0.364	-0.446	-0.314	-0.15	0.409	0.067	-0.171	-0.284	-0.407	1	0.371	0.456	0.186	0.316	0.133	0.335	0.238	0.331	0.182	0.357	0.194	-0.042	0.022	0.205	0.036	0.296	-0.111	0.265	0.205	-0.186	-0.002	-0.268	0.091	0.111	-0.169	0.31	-0.005	0.009	-0.041	0.058	-0.208	-0.454	-0.174	-0.509	0.194
Total CD4	-0.171	-0.294	-0.282	-0.088	0.229	-0.283	-0.124	-0.469	0.177	-0.029	-0.16	-0.142	-0.25	0.371	1	0.308	0.655	0.498	0.491	0.449	0.383	0.412	0.381	0.464	0.065	0.3	0.599	0.631	0.186	-0.065	0.517	0.518	0.509	0.005	0.178	0.148	0.367	0.186	0.42	-0.221	0.097	0.161	-0.018	-0.335	-0.151	-0.364	-0.106	-0.429	-0.234
IFN-γ+ CD4	-0.397	-0.311	-0.156	-0.313	0.249	-0.264	-0.258	0.02	0.212	-0.04	-0.255	-0.226	-0.292	0.456	0.308	1	0.554	0.197	-0.197	0.194	0.64	0.63	0.685	0.637	0.542	-0.108	0.363	0.51	0.406	0.207	0.207	0.375	0.119	0.179	0.391	0.114	0.272	0.397	0.004	0.229	0.274	0.182	0.376	-0.106	0.169	-0.428	0.194	-0.479	-0.032
TNF-α+ CD4	-0.243	-0.143	-0.277	-0.063	0.193	-0.116	-0.035	-0.176	0.192	0.127	-0.042	0.06	-0.042	0.186	0.655	0.554	1	0.308	-0.005	0.321	0.743	0.483	0.621	0.816	0.103	-0.087	0.887	0.467	0.275	0.118	0.36	0.268	0.309	0.252	0.219	0.218	0.561	0.292	0.223	-0.075	0.257	0.232	-0.066	-0.279	-0.155	-0.445	-0.133	-0.439	-0.192
IL-2+ CD4	0.092	-0.187	-0.146	-0.105	-0.07	-0.235	-0.151	-0.289	-0.131	-0.134	-0.233	-0.149	-0.193	0.316	0.498	0.197	0.308	1	-0.004	0.091	0.256	0.32	0.283	0.393	-0.102	0.751	0.142	0.382	0.011	-0.079	0.359	0.352	0.157	-0.002	0.267	0.114	0.22	0.019	0.362	-0.259	-0.047	0.167	-0.06	-0.259	-0.206	-0.188	-0.179	-0.148	-0.217
IL-4+ CD4	-0.39	-0.238	-0.25	0.0004396	0.371	-0.288	-0.068	-0.272	0.396	0.112	-0.007	-0.184	-0.247	0.133	0.491	-0.197	-0.005	-0.004	1	0.316	-0.084	-0.04	0.008	-0.069	-0.22	0.135	0.136	0.225	-0.013	0.016	0.179	0.358	0.462	-0.384	-0.184	-0.119	-0.278	-0.001	0.348	-0.136	-0.162	-0.034	0.016	-0.113	-0.119	-0.127	-0.069	-0.265	-0.049
IL-17A+ CD4	-0.279	-0.181	-0.049	0.017	0.317	-0.077	-0.054	-0.084	0.343	0.243	0.043	-0.099	-0.09	0.335	0.449	0.194	0.321	0.091	0.316	1	0.125	0.362	0.092	0.318	0.107	-0.002	0.406	0.497	0.212	0.332	0.402	0.51	0.777	-0.049	-0.002	0.06	0.194	0.216	0.455	0.165	-0.126	-0.129	0.03	-0.222	-0.024	-0.294	0.003	-0.336	-0.106
IFN-γ+TNF-α+IL-2+ CD4	-0.428	-0.423	-0.513	-0.374	0.247	-0.382	-0.356	-0.088	0.222	-0.124	-0.373	-0.256	-0.366	0.238	0.383	0.64	0.743	0.256	-0.084	0.125	1	0.513	0.749	0.721	0.085	-0.191	0.681	0.194	0.049	0.057	0.047	0.129	-0.013	0.105	0.014	0.106	0.22	0.156	-0.061	-0.035	0.187	0.258	0.181	-0.027	0.027	-0.447	0.039	-0.467	-0.002
IFN-γ+TNF-α–IL-2+ CD4	-0.129	-0.524	-0.166	-0.467	0.125	-0.36	-0.428	-0.129	0.11	-0.189	-0.345	-0.451	-0.48	0.331	0.412	0.63	0.483	0.32	-0.04	0.362	0.513	1	0.516	0.567	0.282	0.044	0.353	0.495	0.385	-0.094	0.266	0.372	0.358	0.204	0.421	0.146	0.161	0.367	0.045	-0.171	0.047	0.077	0.376	-0.031	0.169	-0.183	0.207	-0.276	0.041
IFN-γ+TNF-α+IL-2– CD4	-0.441	-0.357	-0.364	-0.307	0.285	-0.353	-0.221	-0.068	0.29	-0.012	-0.23	-0.232	-0.343	0.182	0.381	0.685	0.621	0.283	0.008	0.092	0.749	0.516	1	0.56	0.026	0.01	0.632	0.363	0.242	0.071	0.306	0.224	-0.046	-0.029	0.197	0.251	0.137	0.327	0.125	0.008	0.151	0.146	0.365	0.047	0.214	-0.223	0.254	-0.288	0.101
IFN-γ–TNF-α+IL-2+ CD4	-0.354	-0.292	-0.364	-0.168	0.194	-0.222	-0.205	-0.138	0.21	0.039	-0.144	-0.133	-0.186	0.357	0.464	0.637	0.816	0.393	-0.069	0.318	0.721	0.567	0.56	1	0.165	-0.066	0.573	0.411	0.233	0.169	0.199	0.416	0.364	-0.028	0.115	-0.035	0.494	0.271	0.17	0.022	0.181	0.241	0.092	0.03	-0.079	-0.593	-0.058	-0.628	0.113
IFN-γ+TNF-α–IL-2– CD4	-0.045	-0.102	-0.036	-0.181	0.065	-0.076	-0.148	0.101	0.037	-0.173	-0.168	-0.164	-0.129	0.194	0.065	0.542	0.103	-0.102	-0.22	0.107	0.085	0.282	0.026	0.165	1	-0.054	-0.065	0.458	0.459	0.078	0.208	0.294	0.155	0.336	0.36	0.062	0.164	0.436	-0.002	0.155	0.266	-0.074	0.249	-0.446	0.022	-0.328	0.071	-0.41	-0.404
IFN-γ–TNF-α–IL-2+ CD4	0.304	0.021	0.02	0.098	-0.098	-0.087	0.083	-0.193	-0.186	-0.095	-0.037	-0.124	-0.073	-0.042	0.3	-0.108	-0.087	0.751	0.135	-0.002	-0.191	0.044	0.01	-0.066	-0.054	1	-0.154	0.346	-0.058	-0.091	0.393	0.285	0.149	-0.06	0.285	0.072	-0.047	-0.086	0.412	-0.282	-0.131	-0.034	0.202	-0.174	0.073	0.235	0.098	0.234	-0.142
IFN-γ–TNF-α+IL-2– CD4	-0.288	-0.092	-0.207	0.01	0.288	-0.069	0.043	-0.104	0.307	0.224	0.048	0.13	-0.002	0.022	0.599	0.363	0.887	0.142	0.136	0.406	0.681	0.353	0.632	0.573	-0.065	-0.154	1	0.343	0.192	0.222	0.357	0.12	0.28	0.203	0.065	0.313	0.402	0.251	0.225	0.007	0.173	0.152	-0.066	-0.287	-0.128	-0.354	-0.093	-0.356	-0.198
Total CD8	-0.118	-0.04	-0.023	0.058	0.145	-0.03	0.05	-0.136	0.153	0.073	0.024	-0.06	-0.026	0.205	0.631	0.51	0.467	0.382	0.225	0.497	0.194	0.495	0.363	0.411	0.458	0.346	0.343	1	0.579	-0.019	0.853	0.743	0.621	0.104	0.449	0.22	0.241	0.578	0.715	-0.222	0.026	-0.048	0.111	-0.372	-0.07	-0.213	-0.012	-0.307	-0.254
IFN-γ+ CD8	-0.017	0.044	0.188	0.022	0.053	0.091	0.051	0.217	0.105	-0.012	0.039	0.052	0.024	0.036	0.186	0.406	0.275	0.011	-0.013	0.212	0.049	0.385	0.242	0.233	0.459	-0.058	0.192	0.579	1	0.124	0.456	0.238	0.231	0.433	0.751	0.569	0.088	0.95	0.235	0.02	-0.092	-0.245	0.055	-0.251	0.065	-0.049	0.085	-0.074	-0.158
TNF-α+ CD8	-0.47	0.059	0.162	0.181	0.469	0.001	0.151	0.255	0.524	0.315	0.247	0.218	0.099	0.296	-0.065	0.207	0.118	-0.079	0.016	0.332	0.057	-0.094	0.071	0.169	0.078	-0.091	0.222	-0.019	0.124	1	-0.119	-0.119	0.102	-0.015	-0.031	-0.005	-0.134	0.18	-0.13	0.874	-0.149	-0.178	0.047	0.025	-0.041	-0.33	-0.017	-0.322	0.169
IL-2+ CD8	0.168	0.035	-0.148	-0.003	-0.116	-0.021	0.021	-0.186	-0.107	-0.064	-0.101	-0.064	0.016	-0.111	0.517	0.207	0.36	0.359	0.179	0.402	0.047	0.266	0.306	0.199	0.208	0.393	0.357	0.853	0.456	-0.119	1	0.457	0.487	0.038	0.332	0.32	0.247	0.47	0.881	-0.316	0.034	-0.119	0.03	-0.347	0.029	0.039	0.058	-0.034	-0.273
IL-4+ CD8	-0.309	-0.033	-0.022	0.171	0.31	-0.019	0.116	-0.102	0.332	0.261	0.176	-0.037	0.008	0.265	0.518	0.375	0.268	0.352	0.358	0.51	0.129	0.372	0.224	0.416	0.294	0.285	0.12	0.743	0.238	-0.119	0.457	1	0.654	-0.186	0.18	-0.1	0.149	0.225	0.52	-0.278	-0.014	0.161	0.027	-0.226	-0.178	-0.29	-0.119	-0.371	-0.149
IL-17A+ CD8	-0.155	-0.013	0.072	0.193	0.176	0.072	0.1	-0.171	0.188	0.301	0.176	0.036	0.072	0.205	0.509	0.119	0.309	0.157	0.462	0.777	-0.013	0.358	-0.046	0.364	0.155	0.149	0.28	0.621	0.231	0.102	0.487	0.654	1	-0.197	-0.026	-0.117	0.202	0.198	0.59	-0.055	-0.156	-0.185	-0.005	-0.349	-0.168	-0.213	-0.113	-0.31	-0.257
IFN-γ+TNF-α+IL-2+ CD8	0.316	0.177	0.287	0.097	-0.085	0.216	0.128	0.174	-0.14	0.056	0.12	0.256	0.179	-0.186	0.005	0.179	0.252	-0.002	-0.384	-0.049	0.105	0.204	-0.029	-0.028	0.336	-0.06	0.203	0.104	0.433	-0.015	0.038	-0.186	-0.197	1	0.646	0.509	0.231	0.305	-0.164	-0.086	0.197	0.136	-0.246	-0.53	-0.195	-0.147	-0.23	0.035	-0.539
IFN-γ+TNF-α–IL-2+ CD8	0.204	-0.018	0.314	-0.036	-0.005	0.005	0.007	0.179	-0.049	-0.091	-0.036	-0.039	-0.073	-0.002	0.178	0.391	0.219	0.267	-0.184	-0.002	0.014	0.421	0.197	0.115	0.36	0.285	0.065	0.449	0.751	-0.031	0.332	0.18	-0.026	0.646	1	0.653	0.128	0.61	0.061	-0.121	0.113	0.055	0.119	-0.205	0.153	0.121	0.138	0.177	-0.141
IFN-γ+TNF-α+IL-2– CD8	0.231	0.078	0.205	-0.011	-0.085	0.021	0.002	0.078	-0.15	-0.16	-0.086	0.063	-0.001	-0.268	0.148	0.114	0.218	0.114	-0.119	0.06	0.106	0.146	0.251	-0.035	0.062	0.072	0.313	0.22	0.569	-0.005	0.32	-0.1	-0.117	0.509	0.653	1	0.142	0.489	0.101	-0.064	0.014	0.15	-0.168	-0.248	-0.066	0.155	-0.098	0.263	-0.235
IFN-γ–TNF-α+IL-2+ CD8	0.14	0.099	0.056	0.114	-0.114	0.141	0.105	-0.113	-0.173	0.199	0.093	0.18	0.144	0.091	0.367	0.272	0.561	0.22	-0.278	0.194	0.22	0.161	0.137	0.494	0.164	-0.047	0.402	0.241	0.088	-0.134	0.247	0.149	0.202	0.231	0.128	0.142	1	0.035	0.213	-0.124	0.169	0.25	-0.486	-0.158	-0.391	-0.354	-0.4	-0.292	-0.153
IFN-γ+TNF-α–IL-2– CD8	-0.138	-0.028	0.062	-0.027	0.11	0.012	-0.002	0.249	0.196	-0.031	-0.044	-0.013	-0.035	0.111	0.186	0.397	0.292	0.019	-0.001	0.216	0.156	0.367	0.327	0.271	0.436	-0.086	0.251	0.578	0.95	0.18	0.47	0.225	0.198	0.305	0.61	0.489	0.035	1	0.251	0.013	-0.113	-0.32	0.07	-0.181	0.071	-0.078	0.105	-0.145	-0.082
IFN-γ–TNF-α–IL-2+ CD8	0.094	0.079	-0.158	0.133	-0.062	0.01	0.068	-0.217	-0.035	0.078	0.003	-0.02	0.081	-0.169	0.42	0.004	0.223	0.362	0.348	0.455	-0.061	0.045	0.125	0.17	-0.002	0.412	0.225	0.715	0.235	-0.13	0.881	0.52	0.59	-0.164	0.061	0.101	0.213	0.251	1	-0.318	-0.071	-0.102	-0.093	-0.246	-0.094	-0.039	-0.067	-0.11	-0.204
IFN-γ–TNF-α+IL-2– CD8	-0.339	-0.047	0.16	0.022	0.246	-0.043	-0.015	0.124	0.277	0.051	0.083	0.085	0.001	0.31	-0.221	0.229	-0.075	-0.259	-0.136	0.165	-0.035	-0.171	0.008	0.022	0.155	-0.282	0.007	-0.222	0.02	0.874	-0.316	-0.278	-0.055	-0.086	-0.121	-0.064	-0.124	0.013	-0.318	1	0.144	-0.04	0.161	0.12	0.095	-0.29	0.099	-0.264	0.194
HLA-DR+CD38+ CD4	0.192	-0.081	-0.118	-0.05	-0.311	0.005	-0.075	-0.136	-0.339	-0.128	-0.154	-0.044	0.008	-0.005	0.097	0.274	0.257	-0.047	-0.162	-0.126	0.187	0.047	0.151	0.181	0.266	-0.131	0.173	0.026	-0.092	-0.149	0.034	-0.014	-0.156	0.197	0.113	0.014	0.169	-0.113	-0.071	0.144	1	0.706	0.117	-0.176	0.01	-0.316	-0.056	-0.231	-0.131
HLA-DR+CD38+ CD8	0.01	-0.101	-0.084	-0.018	-0.071	-0.081	-0.083	-0.168	-0.159	-0.014	-0.128	-0.005	-0.067	0.009	0.161	0.182	0.232	0.167	-0.034	-0.129	0.258	0.077	0.146	0.241	-0.074	-0.034	0.152	-0.048	-0.245	-0.178	-0.119	0.161	-0.185	0.136	0.055	0.15	0.25	-0.32	-0.102	-0.04	0.706	1	-0.195	-0.087	-0.291	-0.395	-0.363	-0.274	-0.053
GRZB+ CD4	-0.08	-0.306	-0.244	-0.371	0.094	-0.384	-0.26	-0.128	0.064	-0.267	-0.279	-0.454	-0.366	-0.041	-0.018	0.376	-0.066	-0.06	0.016	0.03	0.181	0.376	0.365	0.092	0.249	0.202	-0.066	0.111	0.055	0.047	0.03	0.027	-0.005	-0.246	0.119	-0.168	-0.486	0.07	-0.093	0.161	0.117	-0.195	1	0.361	0.865	0.327	0.897	0.187	0.333
GRZB+ CD4 (MFI GRZB)	-0.149	-0.295	-0.093	-0.22	0.058	-0.31	-0.24	0.025	0.114	-0.256	-0.19	-0.363	-0.306	0.058	-0.335	-0.106	-0.279	-0.259	-0.113	-0.222	-0.027	-0.031	0.047	0.03	-0.446	-0.174	-0.287	-0.372	-0.251	0.025	-0.347	-0.226	-0.349	-0.53	-0.205	-0.248	-0.158	-0.181	-0.246	0.12	-0.176	-0.087	0.361	1	0.55	0.4	0.532	0.3	0.928
PRF+ CD4	0.093	-0.22	-0.2	-0.327	-0.016	-0.259	-0.222	0.031	-0.042	-0.313	-0.256	-0.385	-0.288	-0.208	-0.151	0.169	-0.155	-0.206	-0.119	-0.024	0.027	0.169	0.214	-0.079	0.022	0.073	-0.128	-0.07	0.065	-0.041	0.029	-0.178	-0.168	-0.195	0.153	-0.066	-0.391	0.071	-0.094	0.095	0.01	-0.291	0.865	0.55	1	0.568	0.983	0.462	0.435
PRF+ CD4 (MFI PRF)	0.459	0.183	0.169	0.015	-0.415	0.263	0.126	0.001	-0.377	-0.199	0.078	-0.02	0.1	-0.454	-0.364	-0.428	-0.445	-0.188	-0.127	-0.294	-0.447	-0.183	-0.223	-0.593	-0.328	0.235	-0.354	-0.213	-0.049	-0.33	0.039	-0.29	-0.213	-0.147	0.121	0.155	-0.354	-0.078	-0.039	-0.29	-0.316	-0.395	0.327	0.4	0.568	1	0.558	0.949	0.222
GRZB+PRF+ CD4	0.036	-0.223	-0.2	-0.325	0.054	-0.273	-0.208	-0.01	0.044	-0.285	-0.218	-0.379	-0.29	-0.174	-0.106	0.194	-0.133	-0.179	-0.069	0.003	0.039	0.207	0.254	-0.058	0.071	0.098	-0.093	-0.012	0.085	-0.017	0.058	-0.119	-0.113	-0.23	0.138	-0.098	-0.4	0.105	-0.067	0.099	-0.056	-0.363	0.897	0.532	0.983	0.558	1	0.419	0.435
GRZB+PRF+ CD4 (MFI PRF)	0.575	0.311	0.319	0.162	-0.499	0.413	0.237	0.085	-0.482	-0.111	0.178	0.148	0.25	-0.509	-0.429	-0.479	-0.439	-0.148	-0.265	-0.336	-0.467	-0.276	-0.288	-0.628	-0.41	0.234	-0.356	-0.307	-0.074	-0.322	-0.034	-0.371	-0.31	0.035	0.177	0.263	-0.292	-0.145	-0.11	-0.264	-0.231	-0.274	0.187	0.3	0.462	0.949	0.419	1	0.1
GRZB+PRF+ CD4 (MFI GRZB)	-0.192	-0.258	-0.11	-0.172	0.103	-0.303	-0.167	0.026	0.169	-0.167	-0.114	-0.327	-0.27	0.194	-0.234	-0.032	-0.192	-0.217	-0.049	-0.106	-0.002	0.041	0.101	0.113	-0.404	-0.142	-0.198	-0.254	-0.158	0.169	-0.273	-0.149	-0.257	-0.539	-0.141	-0.235	-0.153	-0.082	-0.204	0.194	-0.131	-0.053	0.333	0.928	0.435	0.222	0.435	0.1	1
GRZB+ CD8	0.205	-0.161	-0.12	-0.351	-0.107	-0.192	-0.25	-0.098	-0.256	-0.33	-0.281	-0.235	-0.248	-0.221	-0.126	0.263	-0.125	-0.101	-0.3	-0.248	0.098	0.167	0.189	-0.04	0.112	-0.036	-0.131	-0.217	-0.077	-0.101	-0.16	-0.215	-0.376	-0.056	0.159	0.198	-0.102	-0.157	-0.332	0.217	0.446	0.513	0.502	0.294	0.513	0.159	0.465	0.157	0.251
GRZB+ CD8 (MFI GRZB)	-0.037	-0.177	-0.028	-0.094	0.046	-0.22	-0.171	0.158	0.052	-0.209	-0.164	-0.23	-0.222	-0.055	-0.154	-0.099	0.004	0.017	-0.134	-0.083	0.087	-0.012	0.025	0.15	-0.513	0.01	-0.004	-0.185	-0.007	0.126	-0.09	-0.234	-0.36	0.007	0.163	0.178	0.086	0.002	-0.026	-0.027	-0.082	0.186	-0.062	0.681	0.198	0.172	0.118	0.212	0.629
PRF+ CD8	0.334	-0.082	-0.045	-0.261	-0.241	-0.05	-0.194	-0.015	-0.335	-0.349	-0.258	-0.179	-0.146	-0.409	-0.177	-0.049	-0.154	-0.28	-0.299	-0.141	-0.135	-0.051	-0.058	-0.247	-0.025	-0.128	-0.109	-0.27	-0.042	-0.226	0.005	-0.399	-0.326	0.049	0.152	0.298	0.039	-0.118	-0.171	0.055	0.278	0.277	0.339	0.317	0.597	0.47	0.504	0.502	0.116
PRF+ CD8 (MFI PRF)	0.649	0.337	0.318	0.159	-0.555	0.517	0.188	0.115	-0.555	-0.165	0.107	0.178	0.3	-0.59	-0.423	-0.457	-0.433	-0.221	-0.31	-0.294	-0.455	-0.303	-0.352	-0.665	-0.354	0.115	-0.343	-0.266	0.008	-0.398	0.002	-0.376	-0.373	0.25	0.24	0.346	-0.257	-0.087	-0.079	-0.305	-0.09	-0.172	0.02	0.171	0.327	0.774	0.247	0.893	-0.027
GRZB+PRF+ CD8	0.297	-0.107	-0.028	-0.287	-0.172	-0.09	-0.211	0.038	-0.266	-0.365	-0.251	-0.21	-0.185	-0.392	-0.272	0.022	-0.253	-0.236	-0.359	-0.243	-0.104	0.012	0.016	-0.264	-0.034	-0.067	-0.214	-0.298	-0.024	-0.211	-0.095	-0.36	-0.435	0.049	0.211	0.254	-0.158	-0.111	-0.264	0.084	0.225	0.243	0.457	0.385	0.681	0.498	0.606	0.527	0.176
GRZB+PRF+ CD8 (MFI PRF)	0.688	0.391	0.302	0.189	-0.611	0.545	0.231	0.159	-0.595	-0.142	0.121	0.222	0.349	-0.627	-0.424	-0.482	-0.363	-0.233	-0.338	-0.314	-0.436	-0.37	-0.366	-0.654	-0.351	0.055	-0.278	-0.276	0.01	-0.443	0.052	-0.424	-0.381	0.287	0.211	0.369	-0.115	-0.069	-0.019	-0.36	-0.087	-0.195	-0.071	0.114	0.263	0.749	0.179	0.866	-0.086
GRZB+PRF+ CD8 (MFI GRZB)	-0.086	-0.214	-0.056	-0.102	0.087	-0.26	-0.183	0.102	0.093	-0.191	-0.17	-0.255	-0.255	0.035	-0.07	-0.055	0.046	0.046	-0.06	-0.011	0.11	0.05	0.066	0.204	-0.487	0.022	0.031	-0.11	0.036	0.172	-0.052	-0.163	-0.302	-0.001	0.193	0.173	0.076	0.042	0.007	-0.0002568	-0.058	0.232	-0.068	0.658	0.148	0.084	0.076	0.118	0.653
Anti-RBD antibodies	-0.127	-0.215	-0.466	-0.304	0.064	-0.426	-0.246	-0.247	-0.05	-0.269	-0.357	-0.245	-0.277	0.123	0.285	0.13	0.164	0.462	0.118	-0.18	0.395	0.058	0.344	0.264	-0.237	0.255	0.106	-0.06	-0.255	0.013	-0.008	-0.013	-0.11	-0.423	-0.26	-0.165	-0.041	-0.148	0.015	-0.048	-0.104	0.043	0.108	0.133	0.026	-0.286	0.027	-0.371	0.203
Spike-ACE2 blocking activity	-0.174	-0.268	-0.559	-0.262	-0.088	-0.296	-0.241	-0.319	-0.036	-0.271	-0.228	-0.246	-0.232	0.309	0.247	0.246	0.246	0.484	0.113	-0.07	0.475	0.221	0.382	0.37	-0.098	0.076	0.107	0.014	-0.196	-0.216	-0.098	0.307	-0.183	-0.235	-0.11	-0.197	-0.309	-0.126	-0.104	-0.209	0.346	0.382	0.303	-0.069	0.028	-0.184	0.046	-0.255	0.049
[truncated: 9 more columns]

## Sheet: P values
Column1	RNAemia	GM-CSF	IFN-α	IFN-γ	IL-2	IL-4	IL-5	IL-6	IL-9	IL-10	IL-12	IL-17A	TNF-α	PaO2/FiO2 nadir	Total CD4	IFN-γ+ CD4	TNF-α+ CD4	IL-2+ CD4	IL-4+ CD4	IL-17A+ CD4	IFN-γ+TNF-α+IL-2+ CD4	IFN-γ+TNF-α–IL-2+ CD4	IFN-γ+TNF-α+IL-2– CD4	IFN-γ–TNF-α+IL-2+ CD4	IFN-γ+TNF-α–IL-2– CD4	IFN-γ–TNF-α–IL-2+ CD4	IFN-γ–TNF-α+IL-2– CD4	Total CD8	IFN-γ+ CD8	TNF-α+ CD8	IL-2+ CD8	IL-4+ CD8	IL-17A+ CD8	IFN-γ+TNF-α+IL-2+ CD8	IFN-γ+TNF-α–IL-2+ CD8	IFN-γ+TNF-α+IL-2– CD8	IFN-γ–TNF-α+IL-2+ CD8	IFN-γ+TNF-α–IL-2– CD8	IFN-γ–TNF-α–IL-2+ CD8	IFN-γ–TNF-α+IL-2– CD8	HLA-DR+CD38+ CD4	HLA-DR+CD38+ CD8	GRZB+ CD4	GRZB+ CD4 (MFI GRZB)	PRF+ CD4	PRF+ CD4 (MFI PRF)	GRZB+PRF+ CD4	GRZB+PRF+ CD4 (MFI PRF)	GRZB+PRF+ CD4 (MFI GRZB)
RNAemia		0.014	0.551	0.285	7.02912e-08	0.019	0.191	0.574	3.64387e-09	0.158	0.554	0.256	0.038	5e-05	0.349	0.024	0.18	0.622	0.027	0.129	0.015	0.48	0.012	0.047	0.806	0.097	0.109	0.518	0.928	0.008	0.365	0.091	0.397	0.078	0.264	0.204	0.444	0.452	0.613	0.058	0.338	0.962	0.691	0.459	0.643	0.016	0.859	0.002	0.338
GM-CSF	0.014		0.004	4.493e-10	0.0275291	5.843e-10	1.772e-14	0.098	0.0459928	0.0004533	8.693e-10	2.688e-13	9.903e-21	0.00625	0.108	0.088	0.443	0.322	0.198	0.338	0.018	0.002	0.049	0.111	0.584	0.914	0.624	0.832	0.813	0.757	0.852	0.864	0.944	0.342	0.925	0.678	0.597	0.88	0.68	0.801	0.686	0.617	0.12	0.136	0.27	0.361	0.264	0.115	0.194
IFN-α	0.551	0.004		0.001	0.711115	0.002	0.002	0.015	0.624469	0.001	0.001	0.0004961	0.002	0.95486	0.132	0.41	0.138	0.449	0.183	0.802	0.004	0.381	0.048	0.048	0.851	0.917	0.273	0.903	0.319	0.402	0.444	0.911	0.704	0.124	0.091	0.276	0.771	0.746	0.414	0.397	0.567	0.683	0.229	0.651	0.327	0.408	0.327	0.112	0.591
IFN-γ	0.285	4.493e-10	0.001		0.462391	1.011e-06	2.396e-17	0.045	0.772165	4.184e-07	1.128e-13	2.805e-11	2.845e-12	0.23042	0.638	0.086	0.736	0.581	0.998	0.929	0.038	0.008	0.093	0.365	0.329	0.607	0.958	0.755	0.907	0.339	0.989	0.367	0.297	0.602	0.846	0.953	0.543	0.883	0.484	0.906	0.803	0.929	0.057	0.271	0.096	0.939	0.098	0.42	0.39
IL-2	7.029e-08	0.028	0.711	0.462		0.01	0.293	0.382	8.25234e-18	0.093	0.836	0.347	0.044	0.0676	0.214	0.177	0.298	0.714	0.04	0.088	0.18	0.503	0.12	0.295	0.727	0.605	0.116	0.436	0.775	0.009	0.54	0.096	0.343	0.651	0.977	0.649	0.542	0.556	0.743	0.182	0.114	0.723	0.643	0.773	0.935	0.032	0.788	0.008	0.609
IL-4	0.019	5.843e-10	0.002	1.011e-06	0.00994555		2.755e-07	0.129	0.0331072	0.001	7.272e-07	1.165e-09	6.452e-12	0.02226	0.123	0.151	0.533	0.211	0.116	0.686	0.034	0.046	0.051	0.231	0.684	0.646	0.711	0.874	0.625	0.996	0.911	0.922	0.701	0.243	0.978	0.911	0.45	0.949	0.959	0.818	0.978	0.687	0.048	0.116	0.192	0.185	0.168	0.032	0.124
IL-5	0.191	1.772e-14	0.002	2.396e-17	0.293334	2.755e-07		0.05	0.539204	7.538e-07	1.167e-16	1.101e-12	7.022e-15	0.11834	0.506	0.161	0.852	0.427	0.716	0.777	0.049	0.016	0.232	0.268	0.428	0.663	0.818	0.788	0.787	0.426	0.912	0.54	0.593	0.492	0.972	0.993	0.573	0.991	0.722	0.935	0.709	0.681	0.19	0.228	0.265	0.53	0.299	0.233	0.406
IL-6	0.574	0.098	0.015	0.045	0.381602	0.129	0.05		0.177233	0.01	0.088	0.104	0.114	0.47394	0.009	0.915	0.352	0.129	0.147	0.666	0.644	0.498	0.72	0.467	0.597	0.315	0.586	0.474	0.25	0.181	0.334	0.597	0.365	0.357	0.344	0.681	0.552	0.185	0.259	0.514	0.498	0.401	0.526	0.901	0.876	0.995	0.959	0.674	0.899
IL-9	3.644e-09	0.046	0.624	0.772	8.25234e-18	0.033	0.539	0.177		0.045	0.837	0.505	0.102	0.03782	0.341	0.252	0.3	0.489	0.028	0.064	0.23	0.556	0.113	0.258	0.844	0.324	0.093	0.412	0.574	0.003	0.575	0.073	0.311	0.452	0.793	0.42	0.353	0.291	0.855	0.131	0.084	0.427	0.752	0.571	0.837	0.053	0.827	0.011	0.399
IL-10	0.158	0.0004533	0.001	4.184e-07	0.0931309	0.001	7.538e-07	0.01	0.0446771		1.792e-09	5.101e-07	2.908e-05	0.74672	0.875	0.832	0.497	0.479	0.547	0.195	0.507	0.307	0.95	0.834	0.351	0.619	0.227	0.695	0.947	0.09	0.739	0.163	0.099	0.766	0.625	0.39	0.284	0.867	0.682	0.786	0.524	0.945	0.178	0.197	0.111	0.32	0.149	0.582	0.405
IL-12	0.554	8.693e-10	0.001	1.128e-13	0.836214	7.272e-07	1.167e-16	0.088	0.83655	1.792e-09		3.179e-13	4.984e-12	0.41414	0.397	0.173	0.824	0.224	0.972	0.826	0.042	0.061	0.222	0.447	0.374	0.849	0.802	0.9	0.837	0.196	0.602	0.362	0.353	0.526	0.851	0.65	0.626	0.817	0.989	0.662	0.454	0.533	0.167	0.353	0.206	0.704	0.285	0.384	0.58
IL-17A	0.256	2.688e-13	0.0004961	2.805e-11	0.347051	1.165e-09	1.101e-12	0.104	0.50498	5.101e-07	3.179e-13		1.05e-17	0.16039	0.446	0.223	0.748	0.431	0.321	0.603	0.164	0.011	0.21	0.476	0.379	0.514	0.485	0.748	0.782	0.247	0.735	0.846	0.847	0.165	0.834	0.737	0.333	0.943	0.918	0.649	0.829	0.981	0.017	0.063	0.047	0.922	0.051	0.46	0.096
TNF-α	0.038	9.903e-21	0.002	2.845e-12	0.0438548	6.452e-12	7.022e-15	0.114	0.101835	2.908e-05	4.984e-12	1.05e-17		0.03882	0.176	0.111	0.822	0.307	0.181	0.637	0.043	0.006	0.059	0.317	0.49	0.701	0.993	0.89	0.898	0.604	0.934	0.966	0.701	0.335	0.697	0.994	0.441	0.851	0.672	0.998	0.967	0.739	0.06	0.12	0.145	0.621	0.143	0.208	0.173
PaO2/FiO2 nadir	4.545e-05	0.006	0.955	0.23	0.0675999	0.022	0.118	0.474	0.0378235	0.747	0.414	0.16	0.039		0.062	0.019	0.362	0.116	0.519	0.094	0.241	0.099	0.375	0.073	0.343	0.839	0.916	0.315	0.861	0.151	0.589	0.191	0.315	0.363	0.994	0.186	0.657	0.589	0.409	0.123	0.982	0.968	0.848	0.788	0.33	0.026	0.416	0.011	0.364
Total CD4	0.349	0.108	0.132	0.638	0.214315	0.123	0.506	0.009	0.341455	0.875	0.397	0.446	0.176	0.062		0.087	4.826e-05	0.004	0.004	0.011	0.03	0.019	0.031	0.008	0.724	0.101	0.0002893	0.0001087	0.308	0.728	0.003	0.003	0.003	0.978	0.33	0.418	0.039	0.307	0.019	0.224	0.645	0.443	0.933	0.101	0.472	0.074	0.614	0.032	0.26
IFN-γ+ CD4	0.024	0.088	0.41	0.086	0.176762	0.151	0.161	0.915	0.252236	0.832	0.173	0.223	0.111	0.01913	0.087		0.001	0.288	0.28	0.296	7.97e-05	0.0001111	1.507e-05	8.926e-05	0.001	0.563	0.041	0.003	0.021	0.265	0.264	0.038	0.516	0.328	0.027	0.536	0.132	0.024	0.982	0.208	0.185	0.383	0.064	0.614	0.419	0.033	0.353	0.015	0.88
TNF-α+ CD4	0.18	0.443	0.138	0.736	0.297898	0.533	0.852	0.352	0.300372	0.497	0.824	0.748	0.822	0.36166	4.826e-05	0.001		0.092	0.978	0.078	1.107e-06	0.005	0.0001492	1.274e-08	0.576	0.64	1.438e-11	0.007	0.127	0.527	0.047	0.144	0.086	0.164	0.228	0.23	0.001	0.104	0.227	0.682	0.215	0.264	0.753	0.177	0.459	0.026	0.526	0.028	0.357
IL-2+ CD4	0.622	0.322	0.449	0.581	0.714127	0.211	0.427	0.129	0.488783	0.479	0.224	0.431	0.307	0.11587	0.004	0.288	0.092		0.983	0.628	0.164	0.079	0.123	0.029	0.587	1.152e-06	0.447	0.034	0.953	0.678	0.047	0.056	0.399	0.992	0.146	0.542	0.235	0.92	0.045	0.16	0.822	0.426	0.777	0.212	0.324	0.367	0.391	0.481	0.299
IL-4+ CD4	0.027	0.198	0.183	0.998	0.0398499	0.116	0.716	0.147	0.0275017	0.547	0.972	0.321	0.181	0.51869	0.004	0.28	0.978	0.983		0.083	0.647	0.827	0.964	0.707	0.227	0.469	0.459	0.215	0.945	0.932	0.337	0.048	0.008	0.03	0.314	0.516	0.123	0.997	0.055	0.458	0.438	0.871	0.938	0.589	0.571	0.546	0.743	0.201	0.814
IL-17A+ CD4	0.129	0.338	0.802	0.929	0.0876994	0.686	0.777	0.666	0.0635026	0.195	0.826	0.603	0.637	0.09424	0.011	0.296	0.078	0.628	0.083		0.504	0.045	0.623	0.081	0.568	0.99	0.023	0.004	0.253	0.073	0.025	0.004	2.74e-07	0.795	0.992	0.748	0.295	0.244	0.01	0.376	0.548	0.538	0.887	0.286	0.911	0.154	0.988	0.1	0.613
IFN-γ+TNF-α+IL-2+ CD4	0.015	0.018	0.004	0.038	0.179628	0.034	0.049	0.644	0.230458	0.507	0.042	0.164	0.043	0.24113	0.03	7.97e-05	1.107e-06	0.164	0.647	0.504		0.003	8.334e-07	3.298e-06	0.644	0.304	1.782e-05	0.288	0.789	0.761	0.8	0.49	0.942	0.566	0.94	0.565	0.225	0.394	0.743	0.848	0.37	0.212	0.386	0.899	0.899	0.025	0.855	0.019	0.991
IFN-γ+TNF-α–IL-2+ CD4	0.48	0.002	0.381	0.008	0.502854	0.046	0.016	0.498	0.556342	0.307	0.061	0.011	0.006	0.09891	0.019	0.0001111	0.005	0.079	0.827	0.045	0.003		0.003	0.001	0.118	0.814	0.048	0.004	0.03	0.616	0.148	0.039	0.044	0.262	0.016	0.426	0.379	0.039	0.809	0.349	0.822	0.714	0.064	0.884	0.419	0.38	0.322	0.181	0.845
IFN-γ+TNF-α+IL-2– CD4	0.012	0.049	0.048	0.093	0.120202	0.051	0.232	0.72	0.113212	0.95	0.222	0.21	0.059	0.37478	0.031	1.507e-05	0.0001492	0.123	0.964	0.623	8.334e-07	0.003		0.001	0.888	0.959	0.0001059	0.041	0.183	0.706	0.095	0.226	0.804	0.875	0.279	0.165	0.454	0.068	0.502	0.964	0.471	0.487	0.073	0.824	0.304	0.283	0.22	0.163	0.632
IFN-γ–TNF-α+IL-2+ CD4	0.047	0.111	0.048	0.365	0.29491	0.231	0.268	0.467	0.257886	0.834	0.447	0.476	0.317	0.07335	0.008	8.926e-05	1.274e-08	0.029	0.707	0.081	3.298e-06	0.001	0.001		0.366	0.724	0.001	0.019	0.198	0.364	0.283	0.02	0.04	0.879	0.532	0.848	0.004	0.134	0.361	0.903	0.386	0.246	0.663	0.886	0.706	0.002	0.782	0.001	0.591
IFN-γ+TNF-α–IL-2– CD4	0.806	0.584	0.851	0.329	0.727485	0.684	0.428	0.597	0.844372	0.351	0.374	0.379	0.49	0.34258	0.724	0.001	0.576	0.587	0.227	0.568	0.644	0.118	0.888	0.366		0.775	0.726	0.008	0.008	0.677	0.261	0.108	0.397	0.06	0.043	0.736	0.371	0.013	0.991	0.397	0.199	0.725	0.229	0.025	0.915	0.109	0.736	0.042	0.045
IFN-γ–TNF-α–IL-2+ CD4	0.097	0.914	0.917	0.607	0.605314	0.646	0.663	0.315	0.324069	0.619	0.849	0.514	0.701	0.83871	0.101	0.563	0.64	1.152e-06	0.469	0.99	0.304	0.814	0.959	0.724	0.775		0.408	0.057	0.758	0.634	0.029	0.127	0.424	0.747	0.12	0.7	0.801	0.645	0.021	0.124	0.533	0.872	0.332	0.405	0.727	0.257	0.64	0.261	0.499
IFN-γ–TNF-α+IL-2– CD4	0.109	0.624	0.273	0.958	0.116106	0.711	0.818	0.586	0.0931379	0.227	0.802	0.485	0.993	0.91569	0.0002893	0.041	1.438e-11	0.447	0.459	0.023	1.782e-05	0.048	0.0001059	0.001	0.726	0.408		0.054	0.293	0.23	0.049	0.519	0.121	0.266	0.722	0.081	0.023	0.166	0.224	0.97	0.407	0.467	0.754	0.164	0.543	0.083	0.657	0.081	0.343
Total CD8	0.518	0.832	0.903	0.755	0.435938	0.874	0.788	0.474	0.411517	0.695	0.9	0.748	0.89	0.31535	0.0001087	0.003	0.007	0.034	0.215	0.004	0.288	0.004	0.041	0.019	0.008	0.057	0.054		0.001	0.918	1.102e-09	1.696e-06	0.0001504	0.57	0.01	0.227	0.184	0.001	6.242e-06	0.222	0.903	0.819	0.598	0.067	0.738	0.307	0.956	0.136	0.221
IFN-γ+ CD8	0.928	0.813	0.319	0.907	0.775457	0.625	0.787	0.25	0.574392	0.947	0.837	0.782	0.898	0.86127	0.308	0.021	0.127	0.953	0.945	0.253	0.789	0.03	0.183	0.198	0.008	0.758	0.293	0.001		0.506	0.01	0.198	0.204	0.013	7.244e-07	0.001	0.634	9.182e-17	0.203	0.912	0.662	0.238	0.795	0.226	0.758	0.817	0.686	0.725	0.451
TNF-α+ CD8	0.008	0.757	0.402	0.339	0.00894068	0.996	0.426	0.181	0.00292896	0.09	0.196	0.247	0.604	0.15086	0.728	0.265	0.527	0.678	0.932	0.073	0.761	0.616	0.706	0.364	0.677	0.634	0.23	0.918	0.506		0.532	0.531	0.584	0.936	0.869	0.978	0.472	0.334	0.492	1.42e-10	0.487	0.406	0.826	0.907	0.849	0.115	0.937	0.125	0.43
IL-2+ CD8	0.365	0.852	0.444	0.989	0.540025	0.911	0.912	0.334	0.575251	0.739	0.602	0.735	0.934	0.5886	0.003	0.264	0.047	0.047	0.337	0.025	0.8	0.148	0.095	0.283	0.261	0.029	0.049	1.102e-09	0.01	0.532		0.011	0.005	0.841	0.068	0.079	0.18	0.008	6.031e-11	0.084	0.872	0.572	0.888	0.09	0.89	0.852	0.783	0.872	0.187
IL-4+ CD8	0.091	0.864	0.911	0.367	0.0957278	0.922	0.54	0.597	0.0728363	0.163	0.362	0.846	0.966	0.19134	0.003	0.038	0.144	0.056	0.048	0.004	0.49	0.039	0.226	0.02	0.108	0.127	0.519	1.696e-06	0.198	0.531	0.011		6.538e-05	0.316	0.332	0.593	0.425	0.223	0.003	0.131	0.948	0.453	0.901	0.289	0.407	0.169	0.581	0.074	0.487
IL-17A+ CD8	0.397	0.944	0.704	0.297	0.342587	0.701	0.593	0.365	0.310824	0.099	0.353	0.847	0.701	0.31498	0.003	0.516	0.086	0.399	0.008	2.74e-07	0.942	0.044	0.804	0.04	0.397	0.424	0.121	0.0001504	0.204	0.584	0.005	6.538e-05		0.28	0.887	0.524	0.268	0.279	0.0004789	0.767	0.457	0.376	0.981	0.087	0.423	0.306	0.591	0.131	0.215
IFN-γ+TNF-α+IL-2+ CD8	0.078	0.342	0.124	0.602	0.651094	0.243	0.492	0.357	0.451771	0.766	0.526	0.165	0.335	0.36276	0.978	0.328	0.164	0.992	0.03	0.795	0.566	0.262	0.875	0.879	0.06	0.747	0.266	0.57	0.013	0.936	0.841	0.316	0.28		6.607e-05	0.003	0.202	0.089	0.378	0.641	0.344	0.518	0.236	0.006	0.35	0.482	0.27	0.868	0.005
IFN-γ+TNF-α–IL-2+ CD8	0.264	0.925	0.091	0.846	0.977144	0.978	0.972	0.344	0.792826	0.625	0.851	0.834	0.697	0.99411	0.33	0.027	0.228	0.146	0.314	0.992	0.94	0.016	0.279	0.532	0.043	0.12	0.722	0.01	7.244e-07	0.869	0.068	0.332	0.887	6.607e-05		5.125e-05	0.485	0.000212	0.746	0.508	0.592	0.792	0.571	0.327	0.466	0.566	0.512	0.398	0.503
IFN-γ+TNF-α+IL-2– CD8	0.204	0.678	0.276	0.953	0.649371	0.911	0.993	0.681	0.419563	0.39	0.65	0.737	0.994	0.18581	0.418	0.536	0.23	0.542	0.516	0.748	0.565	0.426	0.165	0.848	0.736	0.7	0.081	0.227	0.001	0.978	0.079	0.593	0.524	0.003	5.125e-05		0.439	0.004	0.588	0.729	0.947	0.474	0.423	0.231	0.755	0.459	0.641	0.203	0.258
IFN-γ–TNF-α+IL-2+ CD8	0.444	0.597	0.771	0.543	0.542491	0.45	0.573	0.552	0.352737	0.284	0.626	0.333	0.441	0.65683	0.039	0.132	0.001	0.235	0.123	0.295	0.225	0.379	0.454	0.004	0.371	0.801	0.023	0.184	0.634	0.472	0.18	0.425	0.268	0.202	0.485	0.439		0.85	0.249	0.5	0.418	0.228	0.014	0.451	0.053	0.083	0.048	0.157	0.466
IFN-γ+TNF-α–IL-2– CD8	0.452	0.88	0.746	0.883	0.556165	0.949	0.991	0.185	0.291036	0.867	0.817	0.943	0.851	0.58939	0.307	0.024	0.104	0.92	0.997	0.244	0.394	0.039	0.068	0.134	0.013	0.645	0.166	0.001	9.182e-17	0.334	0.008	0.223	0.279	0.089	0.000212	0.004	0.85		0.173	0.946	0.589	0.119	0.741	0.387	0.735	0.711	0.618	0.49	0.698
IFN-γ–TNF-α–IL-2+ CD8	0.613	0.68	0.414	0.484	0.743192	0.959	0.722	0.259	0.855186	0.682	0.989	0.918	0.672	0.40853	0.019	0.982	0.227	0.045	0.055	0.01	0.743	0.809	0.502	0.361	0.991	0.021	0.224	6.242e-06	0.203	0.492	6.031e-11	0.003	0.0004789	0.378	0.746	0.588	0.249	0.173		0.081	0.735	0.628	0.657	0.236	0.654	0.852	0.749	0.601	0.329
IFN-γ–TNF-α+IL-2– CD8	0.058	0.801	0.397	0.906	0.182185	0.818	0.935	0.514	0.130905	0.786	0.662	0.649	0.998	0.12273	0.224	0.208	0.682	0.16	0.458	0.376	0.848	0.349	0.964	0.903	0.397	0.124	0.97	0.222	0.912	1.42e-10	0.084	0.131	0.767	0.641	0.508	0.729	0.5	0.946	0.081		0.493	0.849	0.441	0.569	0.65	0.16	0.639	0.202	0.354
HLA-DR+CD38+ CD4	0.338	0.686	0.567	0.803	0.114353	0.978	0.709	0.498	0.0837399	0.524	0.454	0.829	0.967	0.98229	0.645	0.185	0.215	0.822	0.438	0.548	0.37	0.822	0.471	0.386	0.199	0.533	0.407	0.903	0.662	0.487	0.872	0.948	0.457	0.344	0.592	0.947	0.418	0.589	0.735	0.493		3.832e-05	0.562	0.38	0.96	0.108	0.783	0.246	0.516
HLA-DR+CD38+ CD8	0.962	0.617	0.683	0.929	0.723313	0.687	0.681	0.401	0.42698	0.945	0.533	0.981	0.739	0.96781	0.443	0.383	0.264	0.426	0.871	0.538	0.212	0.714	0.487	0.246	0.725	0.872	0.467	0.819	0.238	0.406	0.572	0.453	0.376	0.518	0.792	0.474	0.228	0.119	0.628	0.849	3.832e-05		0.329	0.667	0.141	0.041	0.063	0.166	0.792
GRZB+ CD4	0.691	0.12	0.229	0.057	0.642563	0.048	0.19	0.526	0.751508	0.178	0.167	0.017	0.06	0.84794	0.933	0.064	0.753	0.777	0.938	0.887	0.386	0.064	0.073	0.663	0.229	0.332	0.754	0.598	0.795	0.826	0.888	0.901	0.981	0.236	0.571	0.423	0.014	0.741	0.657	0.441	0.562	0.329		0.064	5.768e-09	0.096	2.438e-10	0.351	0.09
GRZB+ CD4 (MFI GRZB)	0.459	0.136	0.651	0.271	0.773258	0.116	0.228	0.901	0.571203	0.197	0.353	0.063	0.12	0.78826	0.101	0.614	0.177	0.212	0.589	0.286	0.899	0.884	0.824	0.886	0.025	0.405	0.164	0.067	0.226	0.907	0.09	0.289	0.087	0.006	0.327	0.231	0.451	0.387	0.236	0.569	0.38	0.667	0.064		0.003	0.039	0.004	0.129	3.173e-12
PRF+ CD4	0.643	0.27	0.327	0.096	0.935146	0.192	0.265	0.876	0.837121	0.111	0.206	0.047	0.145	0.32991	0.472	0.419	0.459	0.324	0.571	0.911	0.899	0.419	0.304	0.706	0.915	0.727	0.543	0.738	0.758	0.849	0.89	0.407	0.423	0.35	0.466	0.755	0.053	0.735	0.654	0.65	0.96	0.141	5.768e-09	0.003		0.002	4.863e-20	0.015	0.024
PRF+ CD4 (MFI PRF)	0.016	0.361	0.408	0.939	0.0315134	0.185	0.53	0.995	0.0526828	0.32	0.704	0.922	0.621	0.02577	0.074	0.033	0.026	0.367	0.546	0.154	0.025	0.38	0.283	0.002	0.109	0.257	0.083	0.307	0.817	0.115	0.852	0.169	0.306	0.482	0.566	0.459	0.083	0.711	0.852	0.16	0.108	0.041	0.096	0.039	0.002		0.002	4.493e-14	0.266
GRZB+PRF+ CD4	0.859	0.264	0.327	0.098	0.787702	0.168	0.299	0.959	0.826849	0.149	0.285	0.051	0.143	0.41606	0.614	0.353	0.526	0.391	0.743	0.988	0.855	0.322	0.22	0.782	0.736	0.64	0.657	0.956	0.686	0.937	0.783	0.581	0.591	0.27	0.512	0.641	0.048	0.618	0.749	0.639	0.783	0.063	2.438e-10	0.004	4.863e-20	0.002		0.029	0.023
GRZB+PRF+ CD4 (MFI PRF)	0.002	0.115	0.112	0.42	0.00800654	0.032	0.233	0.674	0.0108252	0.582	0.384	0.46	0.208	0.01107	0.032	0.015	0.028	0.481	0.201	0.1	0.019	0.181	0.163	0.001	0.042	0.261	0.081	0.136	0.725	0.125	0.872	0.074	0.131	0.868	0.398	0.203	0.157	0.49	0.601	0.202	0.246	0.166	0.351	0.129	0.015	4.493e-14	0.029		0.618
GRZB+PRF+ CD4 (MFI GRZB)	0.338	0.194	0.591	0.39	0.609018	0.124	0.406	0.899	0.398909	0.405	0.58	0.096	0.173	0.36404	0.26	0.88	0.357	0.299	0.814	0.613	0.991	0.845	0.632	0.591	0.045	0.499	0.343	0.221	0.451	0.43	0.187	0.487	0.215	0.005	0.503	0.258	0.466	0.698	0.329	0.354	0.516	0.792	0.09	3.173e-12	0.024	0.266	0.023	0.618
GRZB+ CD8	0.306	0.423	0.558	0.073	0.595884	0.338	0.209	0.628	0.197024	0.093	0.164	0.238	0.212	0.29934	0.548	0.204	0.551	0.63	0.145	0.232	0.642	0.426	0.365	0.851	0.594	0.863	0.532	0.298	0.714	0.64	0.445	0.314	0.064	0.789	0.447	0.343	0.626	0.454	0.105	0.297	0.02	0.006	0.008	0.137	0.006	0.429	0.014	0.434	0.207
GRZB+ CD8 (MFI GRZB)	0.856	0.377	0.893	0.64	0.819225	0.269	0.395	0.431	0.796732	0.295	0.424	0.249	0.265	0.79918	0.463	0.637	0.985	0.934	0.522	0.692	0.678	0.956	0.906	0.474	0.009	0.961	0.986	0.376	0.974	0.558	0.669	0.272	0.077	0.973	0.436	0.393	0.681	0.994	0.903	0.897	0.685	0.354	0.76	9.324e-05	0.322	0.391	0.558	0.287	0.0004418
PRF+ CD8	0.089	0.685	0.827	0.189	0.224998	0.804	0.333	0.942	0.0877646	0.074	0.203	0.373	0.469	0.04697	0.398	0.815	0.461	0.176	0.147	0.501	0.518	0.807	0.784	0.233	0.904	0.542	0.603	0.191	0.843	0.289	0.981	0.054	0.112	0.817	0.468	0.148	0.853	0.575	0.415	0.794	0.161	0.163	0.083	0.107	0.001	0.013	0.007	0.008	0.563
PRF+ CD8 (MFI PRF)	0.0002466	0.085	0.113	0.427	0.00265921	0.006	0.348	0.569	0.00267235	0.409	0.603	0.374	0.128	0.00243	0.035	0.022	0.031	0.289	0.132	0.154	0.022	0.141	0.084	0.000288	0.082	0.586	0.093	0.199	0.968	0.054	0.993	0.071	0.066	0.228	0.249	0.09	0.215	0.679	0.708	0.138	0.654	0.391	0.923	0.394	0.096	2.165e-06	0.215	3.695e-10	0.894
GRZB+PRF+ CD8	0.133	0.595	0.891	0.146	0.391163	0.654	0.29	0.849	0.179461	0.061	0.217	0.293	0.355	0.05816	0.189	0.916	0.223	0.257	0.078	0.243	0.621	0.956	0.94	0.202	0.872	0.751	0.304	0.148	0.91	0.321	0.653	0.084	0.03	0.817	0.312	0.22	0.449	0.597	0.203	0.691	0.26	0.222	0.016	0.048	9.199e-05	0.008	0.001	0.005	0.379
GRZB+PRF+ CD8 (MFI PRF)	7.296e-05	0.044	0.134	0.346	0.0007181	0.003	0.247	0.427	0.00104969	0.481	0.555	0.266	0.074	0.00103	0.035	0.015	0.074	0.262	0.098	0.126	0.03	0.069	0.072	0.0003912	0.086	0.795	0.179	0.182	0.962	0.03	0.806	0.039	0.06	0.164	0.312	0.069	0.584	0.742	0.927	0.077	0.665	0.329	0.726	0.573	0.184	6.942e-06	0.372	5.244e-09	0.669
GRZB+PRF+ CD8 (MFI GRZB)	0.669	0.283	0.787	0.612	0.666377	0.191	0.36	0.613	0.643801	0.34	0.407	0.2	0.199	0.8725	0.739	0.795	0.828	0.829	0.777	0.957	0.601	0.813	0.753	0.328	0.014	0.917	0.882	0.602	0.865	0.421	0.804	0.448	0.142	0.997	0.355	0.407	0.718	0.841	0.975	0.999	0.773	0.244	0.735	0.0001935	0.462	0.677	0.707	0.557	0.0002193
Anti-RBD antibodies	0.459	0.216	0.006	0.076	0.715506	0.011	0.154	0.158	0.774146	0.118	0.038	0.156	0.107	0.53981	0.114	0.48	0.368	0.009	0.521	0.334	0.025	0.753	0.054	0.144	0.192	0.166	0.562	0.745	0.16	0.946	0.964	0.945	0.548	0.016	0.15	0.368	0.826	0.419	0.936	0.792	0.606	0.832	0.592	0.508	0.899	0.148	0.894	0.057	0.311
Spike-ACE2 blocking activity	0.375	0.169	0.002	0.178	0.65469	0.126	0.217	0.105	0.856217	0.163	0.242	0.206	0.235	0.1846	0.235	0.236	0.236	0.017	0.592	0.747	0.016	0.289	0.06	0.068	0.64	0.725	0.61	0.948	0.347	0.299	0.648	0.144	0.382	0.258	0.601	0.344	0.133	0.547	0.628	0.317	0.115	0.079	0.17	0.76	0.9	0.413	0.838	0.253	0.83
[truncated: 9 more columns]

## Sheet: Confidence intervals
Column1	Column2	Column3	Column4	Column5	Column6	Column7	Column8	Column9	Column10	Column11	Column12	Column13	Column14	Column15	Column16	Column17	Column18	Column19	Column20	Column21	Column22	Column23	Column24	Column25	Column26	Column27	Column28	Column29	Column30	Column31	Column32	Column33	Column34	Column35	Column36	Column37	Column38	Column39	Column40	Column41	Column42	Column43	Column44	Column45	Column46	Column47	Column48	Column49	Column50
	RNAemia	GM-CSF	IFN-α	IFN-γ	IL-2	IL-4	IL-5	IL-6	IL-9	IL-10	IL-12	IL-17A	TNF-α	PaO2/FiO2 nadir	Total CD4	IFN-γ+ CD4	TNF-α+ CD4	IL-2+ CD4	IL-4+ CD4	IL-17A+ CD4	IFN-γ+TNF-α+IL-2+ CD4	IFN-γ+TNF-α–IL-2+ CD4	IFN-γ+TNF-α+IL-2– CD4	IFN-γ–TNF-α+IL-2+ CD4	IFN-γ+TNF-α–IL-2– CD4	IFN-γ–TNF-α–IL-2+ CD4	IFN-γ–TNF-α+IL-2– CD4	Total CD8	IFN-γ+ CD8	TNF-α+ CD8	IL-2+ CD8	IL-4+ CD8	IL-17A+ CD8	IFN-γ+TNF-α+IL-2+ CD8	IFN-γ+TNF-α–IL-2+ CD8	IFN-γ+TNF-α+IL-2– CD8	IFN-γ–TNF-α+IL-2+ CD8	IFN-γ+TNF-α–IL-2– CD8	IFN-γ–TNF-α–IL-2+ CD8	IFN-γ–TNF-α+IL-2– CD8	HLA-DR+CD38+ CD4	HLA-DR+CD38+ CD8	GRZB+ CD4	GRZB+ CD4 (MFI GRZB)	PRF+ CD4	PRF+ CD4 (MFI PRF)	GRZB+PRF+ CD4	GRZB+PRF+ CD4 (MFI PRF)	GRZB+PRF+ CD4 (MFI GRZB)
RNAemia		0.08181 to 0.6615	-0.2508 to 0.4371	-0.1672 to 0.4965	-0.8794 to -0.5783	0.06153 to 0.6499	-0.1256 to 0.5278	-0.4323 to 0.2563	-0.9024 to -0.6478	-0.5409 to 0.1076	-0.2513 to 0.4366	-0.1555 to 0.5055	0.01097 to 0.6196	-0.8571 to -0.4289	-0.4986 to 0.1993	-0.6613 to -0.04568	-0.5530 to 0.1260	-0.2812 to 0.4412	-0.6567 to -0.03751	-0.5836 to 0.09454	-0.6813 to -0.08201	-0.4659 to 0.2398	-0.6900 to -0.09820	-0.6321 to 0.004445	-0.3968 to 0.3181	-0.06782 to 0.6010	-0.5860 to 0.07765	-0.4572 to 0.2502	-0.3725 to 0.3436	-0.7119 to -0.1277	-0.2083 to 0.5015	-0.6047 to 0.06208	-0.4862 to 0.2150	-0.04730 to 0.6057	-0.1666 to 0.5236	-0.1390 to 0.5438	-0.2294 to 0.4745	-0.4727 to 0.2317	-0.2791 to 0.4431	-0.6217 to 0.02169	-0.2142 to 0.5415	-0.3819 to 0.3982	-0.4561 to 0.3198	-0.5092 to 0.2563	-0.3080 to 0.4664	0.08408 to 0.7202	-0.3593 to 0.4200	0.2386 to 0.7883	-0.5414 to 0.2143
GM-CSF	0.08181 to 0.6615		0.1597 to 0.7094	0.6898 to 0.9156	-0.6340 to -0.03463	0.6848 to 0.9140	0.8320 to 0.9569	-0.06562 to 0.5778	-0.6109 to 0.003157	0.2709 to 0.7579	0.6859 to 0.9162	0.8020 to 0.9486	0.9296 to 0.9826	-0.7614 to -0.1568	-0.5945 to 0.07798	-0.6064 to 0.05937	-0.4817 to 0.2331	-0.5209 to 0.1965	-0.5538 to 0.1379	-0.5166 to 0.2022	-0.6819 to -0.06987	-0.7457 to -0.1979	-0.6381 to 0.007718	-0.5928 to 0.08052	-0.4493 to 0.2718	-0.3520 to 0.3876	-0.4409 to 0.2816	-0.3979 to 0.3289	-0.3248 to 0.4017	-0.3179 to 0.4198	-0.3389 to 0.4002	-0.3977 to 0.3415	-0.3752 to 0.3525	-0.2002 to 0.5078	-0.3790 to 0.3486	-0.2945 to 0.4295	-0.2749 to 0.4467	-0.3881 to 0.3391	-0.3000 to 0.4359	-0.4040 to 0.3223	-0.4570 to 0.3188	-0.4724 to 0.3011	-0.6221 to 0.09510	-0.6142 to 0.1077	-0.5618 to 0.1861	-0.2231 to 0.5349	-0.5638 to 0.1833	-0.09030 to 0.6251	-0.5886 to 0.1472
IFN-α	-0.2508 to 0.4371	0.1597 to 0.7094		0.2690 to 0.7619	-0.2880 to 0.4040	0.2145 to 0.7365	0.1956 to 0.7273	0.07708 to 0.6718	-0.2684 to 0.4216	0.2525 to 0.7543	0.2454 to 0.7562	0.2711 to 0.7628	0.2092 to 0.7339	-0.4154 to 0.3955	-0.5901 to 0.09852	-0.4974 to 0.2268	-0.5868 to 0.1035	-0.4954 to 0.2433	-0.5674 to 0.1323	-0.4173 to 0.3338	-0.7419 to -0.1762	-0.5049 to 0.2173	-0.6469 to 0.006764	-0.6467 to 0.007023	-0.4004 to 0.3387	-0.3588 to 0.3935	-0.5356 to 0.1768	-0.3897 to 0.3498	-0.1952 to 0.5219	-0.2286 to 0.5071	-0.4965 to 0.2420	-0.3948 to 0.3575	-0.3058 to 0.4307	-0.09290 to 0.5938	-0.06313 to 0.6129	-0.1780 to 0.5348	-0.3210 to 0.4169	-0.3153 to 0.4221	-0.5041 to 0.2324	-0.2228 to 0.5006	-0.4922 to 0.2937	-0.4661 to 0.3243	-0.5852 to 0.1696	-0.4731 to 0.3163	-0.5536 to 0.2146	-0.2448 to 0.5311	-0.5536 to 0.2146	-0.08958 to 0.6362	-0.4867 to 0.3003
IFN-γ	-0.1672 to 0.4965	0.6898 to 0.9156	0.2690 to 0.7619		-0.4509 to 0.2238	0.5034 to 0.8531	0.8873 to 0.9717	-0.001973 to 0.6187	-0.3864 to 0.2967	0.5296 to 0.8625	0.8200 to 0.9547	0.7377 to 0.9301	0.7716 to 0.9400	-0.5846 to 0.1705	-0.4378 to 0.2850	-0.6079 to 0.05698	-0.4174 to 0.3079	-0.4570 to 0.2758	-0.3635 to 0.3643	-0.3553 to 0.3844	-0.6494 to -0.01161	-0.7102 to -0.1242	-0.6036 to 0.06387	-0.5015 to 0.2083	-0.5114 to 0.1955	-0.2824 to 0.4513	-0.3554 to 0.3723	-0.3121 to 0.4135	-0.3447 to 0.3827	-0.2025 to 0.5163	-0.3722 to 0.3677	-0.2125 to 0.5087	-0.1833 to 0.5207	-0.2763 to 0.4455	-0.3949 to 0.3320	-0.3735 to 0.3542	-0.2611 to 0.4585	-0.3875 to 0.3398	-0.2493 to 0.4793	-0.3446 to 0.3828	-0.4321 to 0.3464	-0.4052 to 0.3748	-0.6650 to 0.02200	-0.5615 to 0.1866	-0.6358 to 0.07258	-0.3770 to 0.4030	-0.6348 to 0.07424	-0.2438 to 0.5190	-0.5270 to 0.2334
IL-2	-0.8794 to -0.5783	-0.6340 to -0.03463	-0.2880 to 0.4040	-0.4509 to 0.2238		-0.6732 to -0.1027	-0.4942 to 0.1702	-0.2034 to 0.4766	0.8943 to 0.9736	-0.06001 to 0.5739	-0.3793 to 0.3146	-0.4793 to 0.1891	-0.6131 to -0.0004619	-0.03934 to 0.6652	-0.1467 to 0.5476	-0.1263 to 0.5620	-0.1837 to 0.5204	-0.4286 to 0.3081	0.008343 to 0.6475	-0.05981 to 0.6149	-0.1280 to 0.5608	-0.2503 to 0.4676	-0.08803 to 0.5879	-0.1825 to 0.5213	-0.3059 to 0.4191	-0.4518 to 0.2819	-0.08472 to 0.5901	-0.2309 to 0.4835	-0.3166 to 0.4093	0.1198 to 0.7149	-0.4663 to 0.2649	-0.06793 to 0.6098	-0.2004 to 0.5077	-0.4350 to 0.2882	-0.3685 to 0.3592	-0.4354 to 0.2878	-0.4586 to 0.2610	-0.2646 to 0.4556	-0.4226 to 0.3148	-0.1295 to 0.5598	-0.6252 to 0.09002	-0.4490 to 0.3278	-0.3078 to 0.4666	-0.3396 to 0.4383	-0.4039 to 0.3761	-0.6927 to -0.02931	-0.3430 to 0.4352	-0.7444 to -0.1357	-0.2991 to 0.4741
IL-4	0.06153 to 0.6499	0.6848 to 0.9140	0.2145 to 0.7365	0.5034 to 0.8531	-0.6732 to -0.1027		0.5415 to 0.8667	-0.09028 to 0.5610	-0.6260 to -0.02135	0.2162 to 0.7320	0.5211 to 0.8624	0.6714 to 0.9098	0.7600 to 0.9366	-0.7168 to -0.05934	-0.5865 to 0.09009	-0.5731 to 0.1101	-0.4608 to 0.2583	-0.5566 to 0.1477	-0.5900 to 0.08481	-0.4345 to 0.3016	-0.6548 to -0.02098	-0.6404 to 0.003917	-0.6353 to 0.01248	-0.5418 to 0.1547	-0.4281 to 0.2960	-0.4430 to 0.2920	-0.4226 to 0.3022	-0.3893 to 0.3379	-0.2820 to 0.4405	-0.3692 to 0.3707	-0.3882 to 0.3514	-0.3858 to 0.3538	-0.2998 to 0.4247	-0.1604 to 0.5377	-0.3595 to 0.3683	-0.3455 to 0.3819	-0.2352 to 0.4800	-0.3534 to 0.3742	-0.3615 to 0.3783	-0.4006 to 0.3260	-0.3854 to 0.3947	-0.4568 to 0.3190	-0.6732 to 0.007154	-0.6242 to 0.09163	-0.5897 to 0.1456	-0.1415 to 0.5924	-0.5992 to 0.1312	0.02695 to 0.6915	-0.6199 to 0.09859
IL-5	-0.1256 to 0.5278	0.8320 to 0.9569	0.1956 to 0.7273	0.8873 to 0.9717	-0.4942 to 0.1702	0.5415 to 0.8667		-0.01012 to 0.6136	-0.4338 to 0.2439	0.5123 to 0.8563	0.8827 to 0.9712	0.7844 to 0.9436	0.8411 to 0.9594	-0.6326 to 0.09558	-0.4669 to 0.2511	-0.5685 to 0.1168	-0.3937 to 0.3333	-0.4931 to 0.2322	-0.4214 to 0.3034	-0.4157 to 0.3223	-0.6372 to 0.009209	-0.6854 to -0.07632	-0.5414 to 0.1553	-0.5296 to 0.1714	-0.4855 to 0.2285	-0.2961 to 0.4394	-0.3259 to 0.4007	-0.3194 to 0.4068	-0.3191 to 0.4070	-0.2321 to 0.4932	-0.3515 to 0.3881	-0.2650 to 0.4662	-0.2740 to 0.4475	-0.2472 to 0.4701	-0.3582 to 0.3696	-0.3624 to 0.3654	-0.2689 to 0.4519	-0.3657 to 0.3621	-0.3100 to 0.4269	-0.3770 to 0.3506	-0.4520 to 0.3244	-0.4583 to 0.3174	-0.5904 to 0.1445	-0.5761 to 0.1656	-0.5635 to 0.1837	-0.2775 to 0.4921	-0.5530 to 0.1985	-0.1682 to 0.5743	-0.5229 to 0.2388
IL-6	-0.4323 to 0.2563	-0.06562 to 0.5778	0.07708 to 0.6718	-0.001973 to 0.6187	-0.2034 to 0.4766	-0.09028 to 0.5610	-0.01012 to 0.6136		-0.1203 to 0.5399	0.1064 to 0.6814	-0.05722 to 0.5912	-0.07092 to 0.5742	-0.07905 to 0.5687	-0.5237 to 0.2720	-0.7147 to -0.1195	-0.3523 to 0.3873	-0.5127 to 0.2073	-0.5998 to 0.09837	-0.5829 to 0.1094	-0.4459 to 0.3022	-0.4434 to 0.2916	-0.4759 to 0.2534	-0.4274 to 0.3095	-0.4832 to 0.2445	-0.2798 to 0.4536	-0.5311 to 0.1972	-0.4560 to 0.2770	-0.4817 to 0.2464	-0.1664 to 0.5433	-0.1339 to 0.5762	-0.5257 to 0.2044	-0.4610 to 0.2848	-0.5091 to 0.2119	-0.2090 to 0.5114	-0.2044 to 0.5149	-0.3003 to 0.4357	-0.4637 to 0.2680	-0.1336 to 0.5665	-0.5484 to 0.1737	-0.2579 to 0.4722	-0.4997 to 0.2682	-0.5241 to 0.2372	-0.4931 to 0.2762	-0.3687 to 0.4111	-0.3631 to 0.4164	-0.3891 to 0.3911	-0.3989 to 0.3813	-0.3157 to 0.4597	-0.3681 to 0.4116
IL-9	-0.9024 to -0.6478	-0.6109 to 0.003157	-0.2684 to 0.4216	-0.3864 to 0.2967	0.8943 to 0.9736	-0.6260 to -0.02135	-0.4338 to 0.2439	-0.1203 to 0.5399		-0.0009476 to 0.6122	-0.3146 to 0.3793	-0.4413 to 0.2352	-0.5687 to 0.06770	0.01410 to 0.6940	-0.2000 to 0.5080	-0.1646 to 0.5346	-0.1846 to 0.5197	-0.4781 to 0.2507	0.03735 to 0.6641	-0.03084 to 0.6327	-0.1546 to 0.5419	-0.2646 to 0.4555	-0.08233 to 0.5916	-0.1671 to 0.5328	-0.3316 to 0.3953	-0.5204 to 0.1971	-0.06419 to 0.6034	-0.2234 to 0.4895	-0.2693 to 0.4515	0.1917 to 0.7491	-0.4584 to 0.2742	-0.04296 to 0.6253	-0.1887 to 0.5166	-0.4796 to 0.2357	-0.4058 to 0.3204	-0.4875 to 0.2259	-0.5049 to 0.2040	-0.1809 to 0.5225	-0.3996 to 0.3395	-0.09625 to 0.5824	-0.6439 to 0.05896	-0.5174 to 0.2459	-0.3345 to 0.4429	-0.2889 to 0.4826	-0.4247 to 0.3543	-0.6686 to 0.01554	-0.3520 to 0.4269	-0.7343 to -0.1137	-0.2365 to 0.5246
IL-10	-0.5409 to 0.1076	0.2709 to 0.7579	0.2525 to 0.7543	0.5296 to 0.8625	-0.06001 to 0.5739	0.2162 to 0.7320	0.5123 to 0.8563	0.1064 to 0.6814	-0.0009476 to 0.6122		0.6714 to 0.9118	0.5239 to 0.8604	0.3881 to 0.8086	-0.3400 to 0.4522	-0.3891 to 0.3381	-0.3979 to 0.3289	-0.2486 to 0.4690	-0.4804 to 0.2479	-0.2622 to 0.4575	-0.1390 to 0.5627	-0.4666 to 0.2515	-0.5177 to 0.1873	-0.3741 to 0.3536	-0.3293 to 0.3975	-0.5053 to 0.2034	-0.4488 to 0.2853	-0.1528 to 0.5432	-0.2984 to 0.4259	-0.3746 to 0.3531	-0.06267 to 0.6131	-0.4235 to 0.3137	-0.1204 to 0.5755	-0.07015 to 0.5995	-0.3146 to 0.4112	-0.4407 to 0.2818	-0.4950 to 0.2166	-0.1782 to 0.5245	-0.3908 to 0.3363	-0.3005 to 0.4355	-0.3191 to 0.4071	-0.4936 to 0.2757	-0.4019 to 0.3781	-0.5952 to 0.1373	-0.5875 to 0.1488	-0.6269 to 0.08733	-0.5467 to 0.2071	-0.6076 to 0.1181	-0.4802 to 0.2919	-0.5230 to 0.2386
IL-12	-0.2513 to 0.4366	0.6859 to 0.9162	0.2454 to 0.7562	0.8200 to 0.9547	-0.3793 to 0.3146	0.5211 to 0.8624	0.8827 to 0.9712	-0.05722 to 0.5912	-0.3146 to 0.3793	0.6714 to 0.9118		0.8081 to 0.9514	0.7722 to 0.9414	-0.5390 to 0.2521	-0.5006 to 0.2228	-0.5712 to 0.1267	-0.4060 to 0.3328	-0.5602 to 0.1571	-0.3758 to 0.3640	-0.3390 to 0.4124	-0.6528 to -0.003445	-0.6343 to 0.02803	-0.5525 to 0.1534	-0.4881 to 0.2385	-0.5066 to 0.2151	-0.4076 to 0.3442	-0.3279 to 0.4105	-0.3490 to 0.3905	-0.3356 to 0.4033	-0.1421 to 0.5706	-0.4599 to 0.2861	-0.2149 to 0.5177	-0.2077 to 0.5124	-0.2612 to 0.4694	-0.4005 to 0.3385	-0.4422 to 0.2929	-0.2871 to 0.4473	-0.4073 to 0.3313	-0.3739 to 0.3787	-0.2959 to 0.4396	-0.5194 to 0.2599	-0.5003 to 0.2838	-0.6092 to 0.1330	-0.5461 to 0.2248	-0.5935 to 0.1571	-0.3295 to 0.4615	-0.5663 to 0.1968	-0.2362 to 0.5376	-0.4893 to 0.2972
IL-17A	-0.1555 to 0.5055	0.8020 to 0.9486	0.2711 to 0.7628	0.7377 to 0.9301	-0.4793 to 0.1891	0.6714 to 0.9098	0.7844 to 0.9436	-0.07092 to 0.5742	-0.4413 to 0.2352	0.5239 to 0.8604	0.8081 to 0.9514		0.8927 to 0.9732	-0.6121 to 0.1285	-0.4810 to 0.2340	-0.5447 to 0.1507	-0.3105 to 0.4150	-0.4920 to 0.2336	-0.5137 to 0.1925	-0.4523 to 0.2813	-0.5671 to 0.1189	-0.7001 to -0.1045	-0.5493 to 0.1443	-0.4739 to 0.2427	-0.4980 to 0.2128	-0.4722 to 0.2579	-0.2453 to 0.4717	-0.4148 to 0.3106	-0.3181 to 0.4080	-0.1652 to 0.5441	-0.4242 to 0.3130	-0.4015 to 0.3375	-0.3321 to 0.3948	-0.1191 to 0.5670	-0.3975 to 0.3293	-0.3081 to 0.4172	-0.1971 to 0.5102	-0.3754 to 0.3523	-0.3867 to 0.3529	-0.2877 to 0.4355	-0.4265 to 0.3524	-0.3943 to 0.3859	-0.7170 to -0.07746	-0.6595 to 0.03190	-0.6738 to 0.006075	-0.4067 to 0.3733	-0.6698 to 0.01335	-0.2565 to 0.5090	-0.6358 to 0.07262
TNF-α	0.01097 to 0.6196	0.9296 to 0.9826	0.2092 to 0.7339	0.7716 to 0.9400	-0.6131 to -0.0004619	0.7600 to 0.9366	0.8411 to 0.9594	-0.07905 to 0.5687	-0.5687 to 0.06770	0.3881 to 0.8086	0.7722 to 0.9414	0.8927 to 0.9732		-0.6928 to -0.01181	-0.5625 to 0.1256	-0.5927 to 0.08069	-0.3999 to 0.3267	-0.5254 to 0.1905	-0.5604 to 0.1285	-0.4450 to 0.2897	-0.6443 to -0.002748	-0.7185 to -0.1409	-0.6287 to 0.02350	-0.5150 to 0.1909	-0.4707 to 0.2465	-0.4313 to 0.3052	-0.3653 to 0.3625	-0.3861 to 0.3413	-0.3429 to 0.3845	-0.2815 to 0.4522	-0.3563 to 0.3835	-0.3630 to 0.3769	-0.2998 to 0.4247	-0.1975 to 0.5099	-0.4254 to 0.2990	-0.3650 to 0.3628	-0.2323 to 0.4824	-0.3941 to 0.3329	-0.2983 to 0.4375	-0.3634 to 0.3644	-0.3830 to 0.3971	-0.4455 to 0.3317	-0.6617 to 0.02794	-0.6222 to 0.09499	-0.6096 to 0.1151	-0.3023 to 0.4714	-0.6108 to 0.1131	-0.1547 to 0.5836	-0.5971 to 0.1344
PaO2/FiO2 nadir	-0.8571 to -0.4289	-0.7614 to -0.1568	-0.4154 to 0.3955	-0.5846 to 0.1705	-0.03934 to 0.6652	-0.7168 to -0.05934	-0.6326 to 0.09558	-0.5237 to 0.2720	0.01410 to 0.6940	-0.3400 to 0.4522	-0.5390 to 0.2521	-0.6121 to 0.1285	-0.6928 to -0.01181		-0.03109 to 0.6698	0.07175 to 0.7228	-0.2280 to 0.5437	-0.09335 to 0.6339	-0.2798 to 0.5036	-0.07207 to 0.6465	-0.1760 to 0.5808	-0.07699 to 0.6437	-0.2328 to 0.5401	-0.04722 to 0.6608	-0.2207 to 0.5491	-0.4323 to 0.3616	-0.3790 to 0.4158	-0.2098 to 0.5571	-0.3668 to 0.4275	-0.1245 to 0.6263	-0.4872 to 0.2996	-0.1485 to 0.5992	-0.2096 to 0.5572	-0.5434 to 0.2284	-0.3989 to 0.3963	-0.6014 to 0.1452	-0.3177 to 0.4719	-0.2998 to 0.4871	-0.5311 to 0.2448	-0.09942 to 0.6302	-0.4179 to 0.4100	-0.4067 to 0.4211	-0.4476 to 0.3791	-0.3648 to 0.4608	-0.5725 to 0.2255	-0.7307 to -0.04961	-0.5484 to 0.2585	-0.7623 to -0.1205	-0.2393 to 0.5626
Total CD4	-0.4986 to 0.1993	-0.5945 to 0.07798	-0.5901 to 0.09852	-0.4378 to 0.2850	-0.1467 to 0.5476	-0.5865 to 0.09009	-0.4669 to 0.2511	-0.7147 to -0.1195	-0.2000 to 0.5080	-0.3891 to 0.3381	-0.5006 to 0.2228	-0.4810 to 0.2340	-0.5625 to 0.1256	-0.03109 to 0.6698		-0.05675 to 0.5997	0.3872 to 0.8203	0.1641 to 0.7298	0.1614 to 0.7222	0.1018 to 0.6987	0.02904 to 0.6518	0.06319 to 0.6711	0.02656 to 0.6504	0.1266 to 0.7048	-0.3002 to 0.4133	-0.07167 to 0.5986	0.3071 to 0.7883	0.3523 to 0.8067	-0.1844 to 0.5101	-0.4190 to 0.3061	0.1892 to 0.7417	0.1898 to 0.7420	0.1850 to 0.7336	-0.3536 to 0.3626	-0.1925 to 0.5039	-0.2216 to 0.4809	0.01061 to 0.6411	-0.1841 to 0.5103	0.06643 to 0.6801	-0.5366 to 0.1490	-0.3212 to 0.4834	-0.2618 to 0.5316	-0.4202 to 0.3906	-0.6522 to 0.08116	-0.5242 to 0.2713	-0.6704 to 0.04887	-0.4905 to 0.3128	-0.7110 to -0.02873	-0.5840 to 0.1896
IFN-γ+ CD4	-0.6613 to -0.04568	-0.6064 to 0.05937	-0.4974 to 0.2268	-0.6079 to 0.05698	-0.1263 to 0.5620	-0.5731 to 0.1101	-0.5685 to 0.1168	-0.3523 to 0.3873	-0.1646 to 0.5346	-0.3979 to 0.3289	-0.5712 to 0.1267	-0.5447 to 0.1507	-0.5927 to 0.08069	0.07175 to 0.7228	-0.05675 to 0.5997		0.2446 to 0.7612	-0.1798 to 0.5234	-0.5185 to 0.1734	-0.1831 to 0.5209	0.3659 to 0.8121	0.3513 to 0.8063	0.4336 to 0.8378	0.3609 to 0.8101	0.2280 to 0.7537	-0.4540 to 0.2663	0.005638 to 0.6382	0.1853 to 0.7338	0.05634 to 0.6673	-0.1701 to 0.5306	-0.1696 to 0.5309	0.01256 to 0.6500	-0.2496 to 0.4577	-0.1916 to 0.5045	0.03829 to 0.6571	-0.2548 to 0.4533	-0.09500 to 0.5745	0.04567 to 0.6613	-0.3603 to 0.3675	-0.1410 to 0.5423	-0.1481 to 0.6115	-0.2410 to 0.5473	-0.03463 to 0.6782	-0.4905 to 0.3128	-0.2537 to 0.5378	-0.7105 to -0.02778	-0.2297 to 0.5557	-0.7408 to -0.09151	-0.4318 to 0.3785
TNF-α+ CD4	-0.5530 to 0.1260	-0.4817 to 0.2331	-0.5868 to 0.1035	-0.4174 to 0.3079	-0.1837 to 0.5204	-0.4608 to 0.2583	-0.3937 to 0.3333	-0.5127 to 0.2073	-0.1846 to 0.5197	-0.2486 to 0.4690	-0.4060 to 0.3328	-0.3105 to 0.4150	-0.3999 to 0.3267	-0.2280 to 0.5437	0.3872 to 0.8203	0.2446 to 0.7612		-0.06300 to 0.6041	-0.3626 to 0.3536	-0.04840 to 0.6133	0.5246 to 0.8698	0.1514 to 0.7173	0.3380 to 0.8010	0.6467 to 0.9085	-0.2651 to 0.4445	-0.4374 to 0.2855	0.7745 to 0.9448	0.1307 to 0.7068	-0.09185 to 0.5766	-0.2568 to 0.4621	-0.004493 to 0.6400	-0.1058 to 0.5761	-0.05568 to 0.6004	-0.1169 to 0.5594	-0.1506 to 0.5354	-0.1519 to 0.5345	0.2538 to 0.7653	-0.07345 to 0.5888	-0.1529 to 0.5432	-0.4221 to 0.2906	-0.1660 to 0.5998	-0.1912 to 0.5829	-0.4593 to 0.3487	-0.6148 to 0.1428	-0.5275 to 0.2672	-0.7205 to -0.04820	-0.5110 to 0.2879	-0.7172 to -0.04136	-0.5545 to 0.2313
IL-2+ CD4	-0.2812 to 0.4412	-0.5209 to 0.1965	-0.4954 to 0.2433	-0.4570 to 0.2758	-0.4286 to 0.3081	-0.5566 to 0.1477	-0.4931 to 0.2322	-0.5998 to 0.09837	-0.4781 to 0.2507	-0.4804 to 0.2479	-0.5602 to 0.1571	-0.4920 to 0.2336	-0.5254 to 0.1905	-0.09335 to 0.6339	0.1641 to 0.7298	-0.1798 to 0.5234	-0.06300 to 0.6041		-0.3674 to 0.3603	-0.2825 to 0.4400	-0.1187 to 0.5672	-0.04982 to 0.6125	-0.09048 to 0.5863	0.03370 to 0.6620	-0.4489 to 0.2724	0.5321 to 0.8754	-0.2344 to 0.4807	0.02145 to 0.6551	-0.3542 to 0.3735	-0.4362 to 0.2997	-0.005039 to 0.6397	-0.02068 to 0.6387	-0.2193 to 0.4928	-0.3654 to 0.3623	-0.1070 to 0.5752	-0.2608 to 0.4587	-0.1568 to 0.5403	-0.3475 to 0.3800	-0.002319 to 0.6413	-0.5690 to 0.1162	-0.4443 to 0.3652	-0.2561 to 0.5360	-0.4542 to 0.3544	-0.6012 to 0.1639	-0.5642 to 0.2180	-0.5517 to 0.2352	-0.5451 to 0.2441	-0.5219 to 0.2743	-0.5718 to 0.2072
IL-4+ CD4	-0.6567 to -0.03751	-0.5538 to 0.1379	-0.5674 to 0.1323	-0.3635 to 0.3643	0.008343 to 0.6475	-0.5900 to 0.08481	-0.4214 to 0.3034	-0.5829 to 0.1094	0.03735 to 0.6641	-0.2622 to 0.4575	-0.3758 to 0.3640	-0.5137 to 0.1925	-0.5604 to 0.1285	-0.2798 to 0.5036	0.1614 to 0.7222	-0.5185 to 0.1734	-0.3626 to 0.3536	-0.3674 to 0.3603		-0.05396 to 0.6099	-0.4293 to 0.2825	-0.3927 to 0.3225	-0.3509 to 0.3653	-0.4169 to 0.2964	-0.5357 to 0.1502	-0.2407 to 0.4755	-0.2338 to 0.4709	-0.1443 to 0.5400	-0.3691 to 0.3470	-0.3500 to 0.3776	-0.1982 to 0.5093	-0.006286 to 0.6390	0.1247 to 0.7038	-0.6522 to -0.02969	-0.5084 to 0.1867	-0.4577 to 0.2496	-0.5786 to 0.08881	-0.3588 to 0.3574	-0.01788 to 0.6320	-0.4711 to 0.2335	-0.5328 to 0.2602	-0.4337 to 0.3765	-0.3916 to 0.4192	-0.4961 to 0.3062	-0.5004 to 0.3010	-0.5062 to 0.2939	-0.4617 to 0.3461	-0.6052 to 0.1579	-0.4460 to 0.3633
IL-17A+ CD4	-0.5836 to 0.09454	-0.5166 to 0.2022	-0.4173 to 0.3338	-0.3553 to 0.3844	-0.05981 to 0.6149	-0.4345 to 0.3016	-0.4157 to 0.3223	-0.4459 to 0.3022	-0.03084 to 0.6327	-0.1390 to 0.5627	-0.3390 to 0.4124	-0.4523 to 0.2813	-0.4450 to 0.2897	-0.07207 to 0.6465	0.1018 to 0.6987	-0.1831 to 0.5209	-0.04840 to 0.6133	-0.2825 to 0.4400	-0.05396 to 0.6099		-0.2505 to 0.4674	-0.002246 to 0.6413	-0.2813 to 0.4411	-0.05211 to 0.6110	-0.2675 to 0.4530	-0.3659 to 0.3618	0.04933 to 0.6707	0.1632 to 0.7293	-0.1647 to 0.5345	-0.04328 to 0.6251	0.04464 to 0.6681	0.1721 to 0.7400	0.5760 to 0.8894	-0.4054 to 0.3209	-0.3656 to 0.3622	-0.3107 to 0.4148	-0.1824 to 0.5214	-0.1608 to 0.5374	0.1086 to 0.7023	-0.2119 to 0.4987	-0.5057 to 0.2945	-0.5081 to 0.2916	-0.3802 to 0.4302	-0.5758 to 0.2015	-0.4251 to 0.3856	-0.6248 to 0.1268	-0.4029 to 0.4081	-0.6528 to 0.08012	-0.4907 to 0.3126
IFN-γ+TNF-α+IL-2+ CD4	-0.6813 to -0.08201	-0.6819 to -0.06987	-0.7419 to -0.1762	-0.6494 to -0.01161	-0.1280 to 0.5608	-0.6548 to -0.02098	-0.6372 to 0.009209	-0.4434 to 0.2916	-0.1546 to 0.5419	-0.4666 to 0.2515	-0.6528 to -0.003445	-0.5671 to 0.1189	-0.6443 to -0.002748	-0.1760 to 0.5808	0.02904 to 0.6518	0.3659 to 0.8121	0.5246 to 0.8698	-0.1187 to 0.5672	-0.4293 to 0.2825	-0.2505 to 0.4674		0.1902 to 0.7361	0.5335 to 0.8728	0.4886 to 0.8575	-0.2817 to 0.4300	-0.5187 to 0.1860	0.4272 to 0.8354	-0.1766 to 0.5161	-0.3143 to 0.4004	-0.3135 to 0.4122	-0.3220 to 0.4043	-0.2467 to 0.4706	-0.3697 to 0.3464	-0.2627 to 0.4466	-0.3459 to 0.3702	-0.2625 to 0.4468	-0.1495 to 0.5362	-0.2140 to 0.4869	-0.4160 to 0.3094	-0.3885 to 0.3269	-0.2360 to 0.5511	-0.1644 to 0.6009	-0.2421 to 0.5465	-0.4276 to 0.3829	-0.3829 to 0.4276	-0.7214 to -0.05016	-0.3727 to 0.4373	-0.7336 to -0.07594	-0.4075 to 0.4035
IFN-γ+TNF-α–IL-2+ CD4	-0.4659 to 0.2398	-0.7457 to -0.1979	-0.5049 to 0.2173	-0.7102 to -0.1242	-0.2503 to 0.4676	-0.6404 to 0.003917	-0.6854 to -0.07632	-0.4759 to 0.2534	-0.2646 to 0.4555	-0.5177 to 0.1873	-0.6343 to 0.02803	-0.7001 to -0.1045	-0.7185 to -0.1409	-0.07699 to 0.6437	0.06319 to 0.6711	0.3513 to 0.8063	0.1514 to 0.7173	-0.04982 to 0.6125	-0.3927 to 0.3225	-0.002246 to 0.6413	0.1902 to 0.7361		0.1934 to 0.7377	0.2620 to 0.7689	-0.08442 to 0.5816	-0.3251 to 0.4015	-0.006279 to 0.6310	0.1662 to 0.7245	0.03116 to 0.6531	-0.4426 to 0.2796	-0.1085 to 0.5742	0.009089 to 0.6480	4.039e-005 to 0.6348	-0.1661 to 0.5240	0.07409 to 0.6771	-0.2240 to 0.4789	-0.2093 to 0.4907	0.009771 to 0.6406	-0.3239 to 0.4025	-0.4986 to 0.1993	-0.3652 to 0.4443	-0.3390 to 0.4680	-0.03510 to 0.6780	-0.4308 to 0.3795	-0.2537 to 0.5378	-0.5481 to 0.2400	-0.2172 to 0.5647	-0.6131 to 0.1456	-0.3706 to 0.4393
IFN-γ+TNF-α+IL-2– CD4	-0.6900 to -0.09820	-0.6381 to 0.007718	-0.6469 to 0.006764	-0.6036 to 0.06387	-0.08803 to 0.5879	-0.6353 to 0.01248	-0.5414 to 0.1553	-0.4274 to 0.3095	-0.08233 to 0.5916	-0.3741 to 0.3536	-0.5525 to 0.1534	-0.5493 to 0.1443	-0.6287 to 0.02350	-0.2328 to 0.5401	0.02656 to 0.6504	0.4336 to 0.8378	0.3380 to 0.8010	-0.09048 to 0.5863	-0.3509 to 0.3653	-0.2813 to 0.4411	0.5335 to 0.8728	0.1934 to 0.7377		0.2530 to 0.7650	-0.3353 to 0.3805	-0.3554 to 0.3723	0.3534 to 0.8071	0.005777 to 0.6382	-0.1275 to 0.5520	-0.3010 to 0.4236	-0.06567 to 0.6024	-0.1526 to 0.5434	-0.3974 to 0.3176	-0.3830 to 0.3327	-0.1730 to 0.5188	-0.1173 to 0.5591	-0.2322 to 0.4722	-0.03538 to 0.6132	-0.2501 to 0.4677	-0.3509 to 0.3653	-0.2711 to 0.5244	-0.2762 to 0.5204	-0.04736 to 0.6713	-0.3656 to 0.4439	-0.2096 to 0.5701	-0.5767 to 0.2002	-0.1685 to 0.5982	-0.6210 to 0.1329	-0.3178 to 0.4863
IFN-γ–TNF-α+IL-2+ CD4	-0.6321 to 0.004445	-0.5928 to 0.08052	-0.6467 to 0.007023	-0.5015 to 0.2083	-0.1825 to 0.5213	-0.5418 to 0.1547	-0.5296 to 0.1714	-0.4832 to 0.2445	-0.1671 to 0.5328	-0.3293 to 0.3975	-0.4881 to 0.2385	-0.4739 to 0.2427	-0.5150 to 0.1909	-0.04722 to 0.6608	0.1266 to 0.7048	0.3609 to 0.8101	0.6467 to 0.9085	0.03370 to 0.6620	-0.4169 to 0.2964	-0.05211 to 0.6110	0.4886 to 0.8575	0.2620 to 0.7689	0.2530 to 0.7650		-0.2051 to 0.4940	-0.4198 to 0.3052	0.2700 to 0.7724	0.06242 to 0.6707	-0.1360 to 0.5459	-0.2080 to 0.5017	-0.1776 to 0.5250	0.06111 to 0.6772	0.007102 to 0.6390	-0.3823 to 0.3335	-0.2539 to 0.4541	-0.3885 to 0.3270	0.1656 to 0.7243	-0.09666 to 0.5733	-0.2069 to 0.5026	-0.3384 to 0.3775	-0.2421 to 0.5465	-0.1822 to 0.5890	-0.3259 to 0.4794	-0.3798 to 0.4305	-0.4697 to 0.3370	-0.8047 to -0.2462	-0.4531 to 0.3556	-0.8235 to -0.2979	-0.3068 to 0.4956
IFN-γ+TNF-α–IL-2– CD4	-0.3968 to 0.3181	-0.4493 to 0.2718	-0.4004 to 0.3387	-0.5114 to 0.1955	-0.3059 to 0.4191	-0.4281 to 0.2960	-0.4855 to 0.2285	-0.2798 to 0.4536	-0.3316 to 0.3953	-0.5053 to 0.2034	-0.5066 to 0.2151	-0.4980 to 0.2128	-0.4707 to 0.2465	-0.2207 to 0.5491	-0.3002 to 0.4133	0.2280 to 0.7537	-0.2651 to 0.4445	-0.4489 to 0.2724	-0.5357 to 0.1502	-0.2675 to 0.4530	-0.2817 to 0.4300	-0.08442 to 0.5816	-0.3353 to 0.3805	-0.2051 to 0.4940		-0.4094 to 0.3165	-0.4131 to 0.3005	0.1197 to 0.7012	0.1206 to 0.7017	-0.2944 to 0.4296	-0.1683 to 0.5319	-0.07775 to 0.5946	-0.2151 to 0.4861	-0.02467 to 0.6198	0.002691 to 0.6364	-0.3028 to 0.4110	-0.2066 to 0.4929	0.09193 to 0.6867	-0.3657 to 0.3621	-0.2150 to 0.4862	-0.1568 to 0.6059	-0.4656 to 0.3416	-0.1736 to 0.5948	-0.7213 to -0.04985	-0.3866 to 0.4240	-0.6475 to 0.08919	-0.3444 to 0.4632	-0.6993 to -0.005442	-0.6958 to 0.001407
IFN-γ–TNF-α–IL-2+ CD4	-0.06782 to 0.6010	-0.3520 to 0.3876	-0.3588 to 0.3935	-0.2824 to 0.4513	-0.4518 to 0.2819	-0.4430 to 0.2920	-0.2961 to 0.4394	-0.5311 to 0.1972	-0.5204 to 0.1971	-0.4488 to 0.2853	-0.4076 to 0.3442	-0.4722 to 0.2579	-0.4313 to 0.3052	-0.4323 to 0.3616	-0.07167 to 0.5986	-0.4540 to 0.2663	-0.4374 to 0.2855	0.5321 to 0.8754	-0.2407 to 0.4755	-0.3659 to 0.3618	-0.5187 to 0.1860	-0.3251 to 0.4015	-0.3554 to 0.3723	-0.4198 to 0.3052	-0.4094 to 0.3165		-0.4906 to 0.2221	-0.02092 to 0.6302	-0.4129 to 0.3127	-0.4457 to 0.2889	0.03407 to 0.6622	-0.09528 to 0.5922	-0.2273 to 0.4864	-0.4151 to 0.3104	-0.08780 to 0.5880	-0.2995 to 0.4249	-0.4042 to 0.3221	-0.4363 to 0.2868	0.05662 to 0.6747	-0.5858 to 0.09116	-0.5092 to 0.2902	-0.4335 to 0.3767	-0.2214 to 0.5617	-0.5414 to 0.2490	-0.3423 to 0.4651	-0.1880 to 0.5851	-0.3198 to 0.4846	-0.1899 to 0.5838	-0.5176 to 0.2797
IFN-γ–TNF-α+IL-2– CD4	-0.5860 to 0.07765	-0.4409 to 0.2816	-0.5356 to 0.1768	-0.3554 to 0.3723	-0.08472 to 0.5901	-0.4226 to 0.3022	-0.3259 to 0.4007	-0.4560 to 0.2770	-0.06419 to 0.6034	-0.1528 to 0.5432	-0.3279 to 0.4105	-0.2453 to 0.4717	-0.3653 to 0.3625	-0.3790 to 0.4158	0.3071 to 0.7883	0.005638 to 0.6382	0.7745 to 0.9448	-0.2344 to 0.4807	-0.2338 to 0.4709	0.04933 to 0.6707	0.4272 to 0.8354	-0.006279 to 0.6310	0.3534 to 0.8071	0.2700 to 0.7724	-0.4131 to 0.3005	-0.4906 to 0.2221		-0.01668 to 0.6247	-0.1785 to 0.5146	-0.1541 to 0.5423	-0.007716 to 0.6381	-0.2548 to 0.4638	-0.08685 to 0.5799	-0.1678 to 0.5227	-0.2997 to 0.4138	-0.05089 to 0.6034	0.05128 to 0.6645	-0.1175 to 0.5590	-0.1514 to 0.5442	-0.3521 to 0.3641	-0.2497 to 0.5408	-0.2699 to 0.5253	-0.4592 to 0.3488	-0.6206 to 0.1336	-0.5069 to 0.2930	-0.6641 to 0.06030	-0.4807 to 0.3244	-0.6653 to 0.05803	-0.5585 to 0.2258
Total CD8	-0.4572 to 0.2502	-0.3979 to 0.3289	-0.3897 to 0.3498	-0.3121 to 0.4135	-0.2309 to 0.4835	-0.3893 to 0.3379	-0.3194 to 0.4068	-0.4817 to 0.2464	-0.2234 to 0.4895	-0.2984 to 0.4259	-0.3490 to 0.3905	-0.4148 to 0.3106	-0.3861 to 0.3413	-0.2098 to 0.5571	0.3523 to 0.8067	0.1853 to 0.7338	0.1307 to 0.7068	0.02145 to 0.6551	-0.1443 to 0.5400	0.1632 to 0.7293	-0.1766 to 0.5161	0.1662 to 0.7245	0.005777 to 0.6382	0.06242 to 0.6707	0.1197 to 0.7012	-0.02092 to 0.6302	-0.01668 to 0.6247		0.2792 to 0.7764	-0.3806 to 0.3469	0.7092 to 0.9286	0.5195 to 0.8713	0.3377 to 0.8008	-0.2637 to 0.4458	0.1083 to 0.6953	-0.1501 to 0.5358	-0.1285 to 0.5513	0.2771 to 0.7755	0.4743 to 0.8560	-0.5374 to 0.1479	-0.3837 to 0.4268	-0.4449 to 0.3645	-0.3086 to 0.4941	-0.6753 to 0.03991	-0.4627 to 0.3450	-0.5691 to 0.2110	-0.4151 to 0.3958	-0.6336 to 0.1125	-0.5976 to 0.1694
IFN-γ+ CD8	-0.3725 to 0.3436	-0.3248 to 0.4017	-0.1952 to 0.5219	-0.3447 to 0.3827	-0.3166 to 0.4093	-0.2820 to 0.4405	-0.3191 to 0.4070	-0.1664 to 0.5433	-0.2693 to 0.4515	-0.3746 to 0.3531	-0.3356 to 0.4033	-0.3181 to 0.4080	-0.3429 to 0.3845	-0.3668 to 0.4275	-0.1844 to 0.5101	0.05634 to 0.6673	-0.09185 to 0.5766	-0.3542 to 0.3735	-0.3691 to 0.3470	-0.1647 to 0.5345	-0.3143 to 0.4004	0.03116 to 0.6531	-0.1275 to 0.5520	-0.1360 to 0.5459	0.1206 to 0.7017	-0.4129 to 0.3127	-0.1785 to 0.5146	0.2792 to 0.7764		-0.2512 to 0.4668	0.1104 to 0.7032	-0.1380 to 0.5538	-0.1387 to 0.5440	0.08917 to 0.6852	0.5379 to 0.8742	0.2644 to 0.7700	-0.2793 to 0.4321	0.8979 to 0.9763	-0.1411 to 0.5516	-0.3402 to 0.3758	-0.4795 to 0.3258	-0.5916 to 0.1784	-0.3587 to 0.4503	-0.5958 to 0.1720	-0.3498 to 0.4583	-0.4454 to 0.3640	-0.3320 to 0.4741	-0.4656 to 0.3416	-0.5295 to 0.2645
TNF-α+ CD8	-0.7119 to -0.1277	-0.3179 to 0.4198	-0.2286 to 0.5071	-0.2025 to 0.5163	0.1198 to 0.7149	-0.3692 to 0.3707	-0.2321 to 0.4932	-0.1339 to 0.5762	0.1917 to 0.7491	-0.06267 to 0.6131	-0.1421 to 0.5706	-0.1652 to 0.5441	-0.2815 to 0.4522	-0.1245 to 0.6263	-0.4190 to 0.3061	-0.1701 to 0.5306	-0.2568 to 0.4621	-0.4362 to 0.2997	-0.3500 to 0.3776	-0.04328 to 0.6251	-0.3135 to 0.4122	-0.4426 to 0.2796	-0.3010 to 0.4236	-0.2080 to 0.5017	-0.2944 to 0.4296	-0.4457 to 0.2889	-0.1541 to 0.5423	-0.3806 to 0.3469	-0.2512 to 0.4668		-0.4681 to 0.2627	-0.4683 to 0.2625	-0.2716 to 0.4495	-0.3770 to 0.3507	-0.3904 to 0.3367	-0.3683 to 0.3595	-0.4749 to 0.2415	-0.1973 to 0.5101	-0.4774 to 0.2516	0.7472 to 0.9390	-0.5304 to 0.2822	-0.5511 to 0.2549	-0.3738 to 0.4525	-0.3929 to 0.4346	-0.4475 to 0.3792	-0.6547 to 0.09682	-0.4280 to 0.3996	-0.6492 to 0.1063	-0.2634 to 0.5448
IL-2+ CD8	-0.2083 to 0.5015	-0.3389 to 0.4002	-0.4965 to 0.2420	-0.3722 to 0.3677	-0.4663 to 0.2649	-0.3882 to 0.3514	-0.3515 to 0.3881	-0.5257 to 0.2044	-0.4584 to 0.2742	-0.4235 to 0.3137	-0.4599 to 0.2861	-0.4242 to 0.3130	-0.3563 to 0.3835	-0.4872 to 0.2996	0.1892 to 0.7417	-0.1696 to 0.5309	-0.004493 to 0.6400	-0.005039 to 0.6397	-0.1982 to 0.5093	0.04464 to 0.6681	-0.3220 to 0.4043	-0.1085 to 0.5742	-0.06567 to 0.6024	-0.1776 to 0.5250	-0.1683 to 0.5319	0.03407 to 0.6622	-0.007716 to 0.6381	0.7092 to 0.9286	0.1104 to 0.7032	-0.4681 to 0.2627		0.1054 to 0.7076	0.1494 to 0.7227	-0.3308 to 0.3961	-0.03651 to 0.6207	-0.04980 to 0.6125	-0.1280 to 0.5608	0.1279 to 0.7121	0.7616 to 0.9428	-0.6095 to 0.05447	-0.3768 to 0.4334	-0.5001 to 0.3014	-0.3805 to 0.4299	-0.6594 to 0.06864	-0.3808 to 0.4296	-0.3722 to 0.4378	-0.3559 to 0.4528	-0.4334 to 0.3768	-0.6107 to 0.1493
IL-4+ CD8	-0.6047 to 0.06208	-0.3977 to 0.3415	-0.3948 to 0.3575	-0.2125 to 0.5087	-0.06793 to 0.6098	-0.3858 to 0.3538	-0.2650 to 0.4662	-0.4610 to 0.2848	-0.04296 to 0.6253	-0.1204 to 0.5755	-0.2149 to 0.5177	-0.4015 to 0.3375	-0.3630 to 0.3769	-0.1485 to 0.5992	0.1898 to 0.7420	0.01256 to 0.6500	-0.1058 to 0.5761	-0.02068 to 0.6387	-0.006286 to 0.6390	0.1721 to 0.7400	-0.2467 to 0.4706	0.009089 to 0.6480	-0.1526 to 0.5434	0.06111 to 0.6772	-0.07775 to 0.5946	-0.09528 to 0.5922	-0.2548 to 0.4638	0.5195 to 0.8713	-0.1380 to 0.5538	-0.4683 to 0.2625	0.1054 to 0.7076		0.3811 to 0.8224	-0.5152 to 0.1906	-0.1965 to 0.5107	-0.4474 to 0.2740	-0.2277 to 0.4861	-0.1511 to 0.5444	0.1857 to 0.7463	-0.5826 to 0.09605	-0.4254 to 0.4023	-0.2712 to 0.5389	-0.3913 to 0.4360	-0.5851 to 0.2075	-0.5510 to 0.2551	-0.6288 to 0.1403	-0.5075 to 0.3107	-0.6804 to 0.05087	-0.5302 to 0.2824
IL-17A+ CD8	-0.4862 to 0.2150	-0.3752 to 0.3525	-0.3058 to 0.4307	-0.1833 to 0.5207	-0.2004 to 0.5077	-0.2998 to 0.4247	-0.2740 to 0.4475	-0.5091 to 0.2119	-0.1887 to 0.5166	-0.07015 to 0.5995	-0.2077 to 0.5124	-0.3321 to 0.3948	-0.2998 to 0.4247	-0.2096 to 0.5572	0.1850 to 0.7336	-0.2496 to 0.4577	-0.05568 to 0.6004	-0.2193 to 0.4928	0.1247 to 0.7038	0.5760 to 0.8894	-0.3697 to 0.3464	4.039e-005 to 0.6348	-0.3974 to 0.3176	0.007102 to 0.6390	-0.2151 to 0.4861	-0.2273 to 0.4864	-0.08685 to 0.5799	0.3377 to 0.8008	-0.1387 to 0.5440	-0.2716 to 0.4495	0.1494 to 0.7227	0.3811 to 0.8224		-0.5184 to 0.1736	-0.3808 to 0.3350	-0.4560 to 0.2516	-0.1686 to 0.5221	-0.1728 to 0.5189	0.2877 to 0.7852	-0.4047 to 0.3096	-0.5281 to 0.2664	-0.5493 to 0.2384	-0.4097 to 0.4013	-0.6611 to 0.06558	-0.5366 to 0.2553	-0.5695 to 0.2105	-0.4956 to 0.3067	-0.6358 to 0.1090	-0.6001 to 0.1656
IFN-γ+TNF-α+IL-2+ CD8	-0.04730 to 0.6057	-0.2002 to 0.5078	-0.09290 to 0.5938	-0.2763 to 0.4455	-0.4350 to 0.2882	-0.1604 to 0.5377	-0.2472 to 0.4701	-0.2090 to 0.5114	-0.4796 to 0.2357	-0.3146 to 0.4112	-0.2612 to 0.4694	-0.1191 to 0.5670	-0.1975 to 0.5099	-0.5434 to 0.2284	-0.3536 to 0.3626	-0.1916 to 0.5045	-0.1169 to 0.5594	-0.3654 to 0.3623	-0.6522 to -0.02969	-0.4054 to 0.3209	-0.2627 to 0.4466	-0.1661 to 0.5240	-0.3830 to 0.3327	-0.3823 to 0.3335	-0.02467 to 0.6198	-0.4151 to 0.3104	-0.1678 to 0.5227	-0.2637 to 0.4458	0.08917 to 0.6852	-0.3770 to 0.3507	-0.3308 to 0.3961	-0.5152 to 0.1906	-0.5184 to 0.1736		0.3739 to 0.8152	0.1841 to 0.7332	-0.1381 to 0.5444	-0.05916 to 0.5981	-0.4981 to 0.2126	-0.4306 to 0.2811	-0.2262 to 0.5582	-0.2856 to 0.5129	-0.5925 to 0.1770	-0.7702 to -0.1591	-0.5566 to 0.2284	-0.5216 to 0.2747	-0.5810 to 0.1940	-0.3759 to 0.4343	-0.7748 to -0.1702
IFN-γ+TNF-α–IL-2+ CD8	-0.1666 to 0.5236	-0.3790 to 0.3486	-0.06313 to 0.6129	-0.3949 to 0.3320	-0.3685 to 0.3592	-0.3595 to 0.3683	-0.3582 to 0.3696	-0.2044 to 0.5149	-0.4058 to 0.3204	-0.4407 to 0.2818	-0.4005 to 0.3385	-0.3975 to 0.3293	-0.4254 to 0.2990	-0.3989 to 0.3963	-0.1925 to 0.5039	0.03829 to 0.6571	-0.1506 to 0.5354	-0.1070 to 0.5752	-0.5084 to 0.1867	-0.3656 to 0.3622	-0.3459 to 0.3702	0.07409 to 0.6771	-0.1730 to 0.5188	-0.2539 to 0.4541	0.002691 to 0.6364	-0.08780 to 0.5880	-0.2997 to 0.4138	0.1083 to 0.6953	0.5379 to 0.8742	-0.3904 to 0.3367	-0.03651 to 0.6207	-0.1965 to 0.5107	-0.3808 to 0.3350	0.3739 to 0.8152		0.3846 to 0.8194	-0.2413 to 0.4647	0.3219 to 0.7944	-0.3101 to 0.4154	-0.4596 to 0.2474	-0.3069 to 0.4955	-0.3581 to 0.4508	-0.3010 to 0.5004	-0.5633 to 0.2192	-0.2693 to 0.5258	-0.2995 to 0.5016	-0.2837 to 0.5144	-0.2466 to 0.5432	-0.5167 to 0.2809
IFN-γ+TNF-α+IL-2– CD8	-0.1390 to 0.5438	-0.2945 to 0.4295	-0.1780 to 0.5348	-0.3735 to 0.3542	-0.4354 to 0.2878	-0.3455 to 0.3819	-0.3624 to 0.3654	-0.3003 to 0.4357	-0.4875 to 0.2259	-0.4950 to 0.2166	-0.4422 to 0.2929	-0.3081 to 0.4172	-0.3650 to 0.3628	-0.6014 to 0.1452	-0.2216 to 0.4809	-0.2548 to 0.4533	-0.1519 to 0.5345	-0.2608 to 0.4587	-0.4577 to 0.2496	-0.3107 to 0.4148	-0.2625 to 0.4468	-0.2240 to 0.4789	-0.1173 to 0.5591	-0.3885 to 0.3270	-0.3028 to 0.4110	-0.2995 to 0.4249	-0.05089 to 0.6034	-0.1501 to 0.5358	0.2644 to 0.7700	-0.3683 to 0.3595	-0.04980 to 0.6125	-0.4474 to 0.2740	-0.4560 to 0.2516	0.1841 to 0.7332	0.3846 to 0.8194		-0.2278 to 0.4758	0.1592 to 0.7211	-0.2727 to 0.4485	-0.4124 to 0.3013	-0.3938 to 0.4171	-0.2718 to 0.5238	-0.5367 to 0.2551	-0.5941 to 0.1747	-0.4589 to 0.3492	-0.2673 to 0.5274	-0.4844 to 0.3201	-0.1590 to 0.6044	-0.5849 to 0.1883
IFN-γ–TNF-α+IL-2+ CD8	-0.2294 to 0.4745	-0.2749 to 0.4467	-0.3210 to 0.4169	-0.2611 to 0.4585	-0.4586 to 0.2610	-0.2352 to 0.4800	-0.2689 to 0.4519	-0.4637 to 0.2680	-0.5049 to 0.2040	-0.1782 to 0.5245	-0.2871 to 0.4473	-0.1971 to 0.5102	-0.2323 to 0.4824	-0.3177 to 0.4719	0.01061 to 0.6411	-0.09500 to 0.5745	0.2538 to 0.7653	-0.1568 to 0.5403	-0.5786 to 0.08881	-0.1824 to 0.5214	-0.1495 to 0.5362	-0.2093 to 0.4907	-0.2322 to 0.4722	0.1656 to 0.7243	-0.2066 to 0.4929	-0.4042 to 0.3221	0.05128 to 0.6645	-0.1285 to 0.5513	-0.2793 to 0.4321	-0.4749 to 0.2415	-0.1280 to 0.5608	-0.2277 to 0.4861	-0.1686 to 0.5221	-0.1381 to 0.5444	-0.2413 to 0.4647	-0.2278 to 0.4758		-0.3274 to 0.3881	-0.1633 to 0.5355	-0.4613 to 0.2453	-0.2534 to 0.5380	-0.1732 to 0.5951	-0.7450 to -0.1009	-0.5295 to 0.2645	-0.6873 to 0.01756	-0.6641 to 0.06030	-0.6928 to 0.007131	-0.6234 to 0.1291	-0.5257 to 0.2695
IFN-γ+TNF-α–IL-2– CD8	-0.4727 to 0.2317	-0.3881 to 0.3391	-0.3153 to 0.4221	-0.3875 to 0.3398	-0.2646 to 0.4556	-0.3534 to 0.3742	-0.3657 to 0.3621	-0.1336 to 0.5665	-0.1809 to 0.5225	-0.3908 to 0.3363	-0.4073 to 0.3313	-0.3754 to 0.3523	-0.3941 to 0.3329	-0.2998 to 0.4871	-0.1841 to 0.5103	0.04567 to 0.6613	-0.07345 to 0.5888	-0.3475 to 0.3800	-0.3588 to 0.3574	-0.1608 to 0.5374	-0.2140 to 0.4869	0.009771 to 0.6406	-0.03538 to 0.6132	-0.09666 to 0.5733	0.09193 to 0.6867	-0.4363 to 0.2868	-0.1175 to 0.5590	0.2771 to 0.7755	0.8979 to 0.9763	-0.1973 to 0.5101	0.1279 to 0.7121	-0.1511 to 0.5444	-0.1728 to 0.5189	-0.05916 to 0.5981	0.3219 to 0.7944	0.1592 to 0.7211	-0.3274 to 0.3881		-0.1240 to 0.5636	-0.3471 to 0.3690	-0.4962 to 0.3061	-0.6419 to 0.09878	-0.3456 to 0.4622	-0.5463 to 0.2424	-0.3442 to 0.4634	-0.4686 to 0.3383	-0.3139 to 0.4896	-0.5198 to 0.2769	-0.4715 to 0.3350
IFN-γ–TNF-α–IL-2+ CD8	-0.2791 to 0.4431	-0.3000 to 0.4359	-0.5041 to 0.2324	-0.2493 to 0.4793	-0.4226 to 0.3148	-0.3615 to 0.3783	-0.3100 to 0.4269	-0.5484 to 0.1737	-0.3996 to 0.3395	-0.3005 to 0.4355	-0.3739 to 0.3787	-0.3867 to 0.3529	-0.2983 to 0.4375	-0.5311 to 0.2448	0.06643 to 0.6801	-0.3603 to 0.3675	-0.1529 to 0.5432	-0.002319 to 0.6413	-0.01788 to 0.6320	0.1086 to 0.7023	-0.4160 to 0.3094	-0.3239 to 0.4025	-0.2501 to 0.4677	-0.2069 to 0.5026	-0.3657 to 0.3621	0.05662 to 0.6747	-0.1514 to 0.5442	0.4743 to 0.8560	-0.1411 to 0.5516	-0.4774 to 0.2516	0.7616 to 0.9428	0.1857 to 0.7463	0.2877 to 0.7852	-0.4981 to 0.2126	-0.3101 to 0.4154	-0.2727 to 0.4485	-0.1633 to 0.5355	-0.1240 to 0.5636		-0.6113 to 0.05169	-0.4634 to 0.3442	-0.4874 to 0.3166	-0.4807 to 0.3244	-0.5923 to 0.1774	-0.4813 to 0.3237	-0.4379 to 0.3721	-0.4603 to 0.3476	-0.4934 to 0.3094	-0.5627 to 0.2200
IFN-γ–TNF-α+IL-2– CD8	-0.6217 to 0.02169	-0.4040 to 0.3223	-0.2228 to 0.5006	-0.3446 to 0.3828	-0.1295 to 0.5598	-0.4006 to 0.3260	-0.3770 to 0.3506	-0.2579 to 0.4722	-0.09625 to 0.5824	-0.3191 to 0.4071	-0.2959 to 0.4396	-0.2877 to 0.4355	-0.3634 to 0.3644	-0.09942 to 0.6302	-0.5366 to 0.1490	-0.1410 to 0.5423	-0.4221 to 0.2906	-0.5690 to 0.1162	-0.4711 to 0.2335	-0.2119 to 0.4987	-0.3885 to 0.3269	-0.4986 to 0.1993	-0.3509 to 0.3653	-0.3384 to 0.3775	-0.2150 to 0.4862	-0.5858 to 0.09116	-0.3521 to 0.3641	-0.5374 to 0.1479	-0.3402 to 0.3758	0.7472 to 0.9390	-0.6095 to 0.05447	-0.5826 to 0.09605	-0.4047 to 0.3096	-0.4306 to 0.2811	-0.4596 to 0.2474	-0.4124 to 0.3013	-0.4613 to 0.2453	-0.3471 to 0.3690	-0.6113 to 0.05169		-0.2779 to 0.5190	-0.4384 to 0.3715	-0.2614 to 0.5319	-0.3004 to 0.5008	-0.3225 to 0.4823	-0.6224 to 0.1308	-0.3197 to 0.4847	-0.6047 to 0.1586	-0.2300 to 0.5555
HLA-DR+CD38+ CD4	-0.2142 to 0.5415	-0.4570 to 0.3188	-0.4922 to 0.2937	-0.4321 to 0.3464	-0.6252 to 0.09002	-0.3854 to 0.3947	-0.4520 to 0.3244	-0.4997 to 0.2682	-0.6439 to 0.05896	-0.4936 to 0.2757	-0.5194 to 0.2599	-0.4265 to 0.3524	-0.3830 to 0.3971	-0.4179 to 0.4100	-0.3212 to 0.4834	-0.1481 to 0.6115	-0.1660 to 0.5998	-0.4443 to 0.3652	-0.5328 to 0.2602	-0.5057 to 0.2945	-0.2360 to 0.5511	-0.3652 to 0.4443	-0.2711 to 0.5244	-0.2421 to 0.5465	-0.1568 to 0.6059	-0.5092 to 0.2902	-0.2497 to 0.5408	-0.3837 to 0.4268	-0.4795 to 0.3258	-0.5304 to 0.2822	-0.3768 to 0.4334	-0.4254 to 0.4023	-0.5281 to 0.2664	-0.2262 to 0.5582	-0.3069 to 0.4955	-0.3938 to 0.4171	-0.2534 to 0.5380	-0.4962 to 0.3061	-0.4634 to 0.3442	-0.2779 to 0.5190		0.4365 to 0.8596	-0.2865 to 0.4846	-0.5296 to 0.2300	-0.3815 to 0.3986	-0.6288 to 0.08424	-0.4362 to 0.3419	-0.5700 to 0.1745	-0.4955 to 0.2734
HLA-DR+CD38+ CD8	-0.3819 to 0.3982	-0.4724 to 0.3011	-0.4661 to 0.3243	-0.4052 to 0.3748	-0.4490 to 0.3278	-0.4568 to 0.3190	-0.4583 to 0.3174	-0.5241 to 0.2372	-0.5174 to 0.2459	-0.4019 to 0.3781	-0.5003 to 0.2838	-0.3943 to 0.3859	-0.4455 to 0.3317	-0.4067 to 0.4211	-0.2618 to 0.5316	-0.2410 to 0.5473	-0.1912 to 0.5829	-0.2561 to 0.5360	-0.4337 to 0.3765	-0.5081 to 0.2916	-0.1644 to 0.6009	-0.3390 to 0.4680	-0.2762 to 0.5204	-0.1822 to 0.5890	-0.4656 to 0.3416	-0.4335 to 0.3767	-0.2699 to 0.5253	-0.4449 to 0.3645	-0.5916 to 0.1784	-0.5511 to 0.2549	-0.5001 to 0.3014	-0.2712 to 0.5389	-0.5493 to 0.2384	-0.2856 to 0.5129	-0.3581 to 0.4508	-0.2718 to 0.5238	-0.1732 to 0.5951	-0.6419 to 0.09878	-0.4874 to 0.3166	-0.4384 to 0.3715	0.4365 to 0.8596		-0.5440 to 0.2108	-0.4612 to 0.3140	-0.6114 to 0.1122	-0.6803 to -0.005800	-0.6598 to 0.03127	-0.6000 to 0.1299	-0.4342 to 0.3441
GRZB+ CD4	-0.4561 to 0.3198	-0.6221 to 0.09510	-0.5852 to 0.1696	-0.6650 to 0.02200	-0.3078 to 0.4666	-0.6732 to 0.007154	-0.5904 to 0.1445	-0.4931 to 0.2762	-0.3345 to 0.4429	-0.5952 to 0.1373	-0.6092 to 0.1330	-0.7170 to -0.07746	-0.6617 to 0.02794	-0.4476 to 0.3791	-0.4202 to 0.3906	-0.03463 to 0.6782	-0.4593 to 0.3487	-0.4542 to 0.3544	-0.3916 to 0.4192	-0.3802 to 0.4302	-0.2421 to 0.5465	-0.03510 to 0.6780	-0.04736 to 0.6713	-0.3259 to 0.4794	-0.1736 to 0.5948	-0.2214 to 0.5617	-0.4592 to 0.3488	-0.3086 to 0.4941	-0.3587 to 0.4503	-0.3738 to 0.4525	-0.3805 to 0.4299	-0.3913 to 0.4360	-0.4097 to 0.4013	-0.5925 to 0.1770	-0.3010 to 0.5004	-0.5367 to 0.2551	-0.7450 to -0.1009	-0.3456 to 0.4622	-0.4807 to 0.3244	-0.2614 to 0.5319	-0.2865 to 0.4846	-0.5440 to 0.2108		-0.03338 to 0.6586	0.7172 to 0.9385	-0.07206 to 0.6361	0.7794 to 0.9534	-0.2193 to 0.5377	-0.06586 to 0.6398
GRZB+ CD4 (MFI GRZB)	-0.5092 to 0.2563	-0.6142 to 0.1077	-0.4731 to 0.3163	-0.5615 to 0.1866	-0.3396 to 0.4383	-0.6242 to 0.09163	-0.5761 to 0.1656	-0.3687 to 0.4111	-0.2889 to 0.4826	-0.5875 to 0.1488	-0.5461 to 0.2248	-0.6595 to 0.03190	-0.6222 to 0.09499	-0.3648 to 0.4608	-0.6522 to 0.08116	-0.4905 to 0.3128	-0.6148 to 0.1428	-0.6012 to 0.1639	-0.4961 to 0.3062	-0.5758 to 0.2015	-0.4276 to 0.3829	-0.4308 to 0.3795	-0.3656 to 0.4439	-0.3798 to 0.4305	-0.7213 to -0.04985	-0.5414 to 0.2490	-0.6206 to 0.1336	-0.6753 to 0.03991	-0.5958 to 0.1720	-0.3929 to 0.4346	-0.6594 to 0.06864	-0.5851 to 0.2075	-0.6611 to 0.06558	-0.7702 to -0.1591	-0.5633 to 0.2192	-0.5941 to 0.1747	-0.5295 to 0.2645	-0.5463 to 0.2424	-0.5923 to 0.1774	-0.3004 to 0.5008	-0.5296 to 0.2300	-0.4612 to 0.3140	-0.03338 to 0.6586		0.2042 to 0.7743	0.01160 to 0.6834	0.1796 to 0.7638	-0.1023 to 0.6176	0.8433 to 0.9678
PRF+ CD4	-0.3080 to 0.4664	-0.5618 to 0.1861	-0.5536 to 0.2146	-0.6358 to 0.07258	-0.4039 to 0.3761	-0.5897 to 0.1456	-0.5635 to 0.1837	-0.3631 to 0.4164	-0.4247 to 0.3543	-0.6269 to 0.08733	-0.5935 to 0.1571	-0.6738 to 0.006075	-0.6096 to 0.1151	-0.5725 to 0.2255	-0.5242 to 0.2713	-0.2537 to 0.5378	-0.5275 to 0.2672	-0.5642 to 0.2180	-0.5004 to 0.3010	-0.4251 to 0.3856	-0.3829 to 0.4276	-0.2537 to 0.5378	-0.2096 to 0.5701	-0.4697 to 0.3370	-0.3866 to 0.4240	-0.3423 to 0.4651	-0.5069 to 0.2930	-0.4627 to 0.3450	-0.3498 to 0.4583	-0.4475 to 0.3792	-0.3808 to 0.4296	-0.5510 to 0.2551	-0.5366 to 0.2553	-0.5566 to 0.2284	-0.2693 to 0.5258	-0.4589 to 0.3492	-0.6873 to 0.01756	-0.3442 to 0.4634	-0.4813 to 0.3237	-0.3225 to 0.4823	-0.3815 to 0.3986	-0.6114 to 0.1122	0.7172 to 0.9385	0.2042 to 0.7743		0.2283 to 0.7842	0.9625 to 0.9927	0.08761 to 0.7219	0.05348 to 0.7051
PRF+ CD4 (MFI PRF)	0.08408 to 0.7202	-0.2231 to 0.5349	-0.2448 to 0.5311	-0.3770 to 0.4030	-0.6927 to -0.02931	-0.1415 to 0.5924	-0.2775 to 0.4921	-0.3891 to 0.3911	-0.6686 to 0.01554	-0.5467 to 0.2071	-0.3295 to 0.4615	-0.4067 to 0.3733	-0.3023 to 0.4714	-0.7307 to -0.04961	-0.6704 to 0.04887	-0.7105 to -0.02778	-0.7205 to -0.04820	-0.5517 to 0.2352	-0.5062 to 0.2939	-0.6248 to 0.1268	-0.7214 to -0.05016	-0.5481 to 0.2400	-0.5767 to 0.2002	-0.8047 to -0.2462	-0.6475 to 0.08919	-0.1880 to 0.5851	-0.6641 to 0.06030	-0.5691 to 0.2110	-0.4454 to 0.3640	-0.6547 to 0.09682	-0.3722 to 0.4378	-0.6288 to 0.1403	-0.5695 to 0.2105	-0.5216 to 0.2747	-0.2995 to 0.5016	-0.2673 to 0.5274	-0.6641 to 0.06030	-0.4686 to 0.3383	-0.4379 to 0.3721	-0.6224 to 0.1308	-0.6288 to 0.08424	-0.6803 to -0.005800	-0.07206 to 0.6361	0.01160 to 0.6834	0.2283 to 0.7842		0.2146 to 0.7786	0.8881 to 0.9774	-0.1841 to 0.5633
GRZB+PRF+ CD4	-0.3593 to 0.4200	-0.5638 to 0.1833	-0.5536 to 0.2146	-0.6348 to 0.07424	-0.3430 to 0.4352	-0.5992 to 0.1312	-0.5530 to 0.1985	-0.3989 to 0.3813	-0.3520 to 0.4269	-0.6076 to 0.1181	-0.5663 to 0.1968	-0.6698 to 0.01335	-0.6108 to 0.1131	-0.5484 to 0.2585	-0.4905 to 0.3128	-0.2297 to 0.5557	-0.5110 to 0.2879	-0.5451 to 0.2441	-0.4617 to 0.3461	-0.4029 to 0.4081	-0.3727 to 0.4373	-0.2172 to 0.5647	-0.1685 to 0.5982	-0.4531 to 0.3556	-0.3444 to 0.4632	-0.3198 to 0.4846	-0.4807 to 0.3244	-0.4151 to 0.3958	-0.3320 to 0.4741	-0.4280 to 0.3996	-0.3559 to 0.4528	-0.5075 to 0.3107	-0.4956 to 0.3067	-0.5810 to 0.1940	-0.2837 to 0.5144	-0.4844 to 0.3201	-0.6928 to 0.007131	-0.3139 to 0.4896	-0.4603 to 0.3476	-0.3197 to 0.4847	-0.4362 to 0.3419	-0.6598 to 0.03127	0.7794 to 0.9534	0.1796 to 0.7638	0.9625 to 0.9927	0.2146 to 0.7786		0.03506 to 0.6957	0.05377 to 0.7052
GRZB+PRF+ CD4 (MFI PRF)	0.2386 to 0.7883	-0.09030 to 0.6251	-0.08958 to 0.6362	-0.2438 to 0.5190	-0.7444 to -0.1357	0.02695 to 0.6915	-0.1682 to 0.5743	-0.3157 to 0.4597	-0.7343 to -0.1137	-0.4802 to 0.2919	-0.2362 to 0.5376	-0.2565 to 0.5090	-0.1547 to 0.5836	-0.7623 to -0.1205	-0.7110 to -0.02873	-0.7408 to -0.09151	-0.7172 to -0.04136	-0.5219 to 0.2743	-0.6052 to 0.1579	-0.6528 to 0.08012	-0.7336 to -0.07594	-0.6131 to 0.1456	-0.6210 to 0.1329	-0.8235 to -0.2979	-0.6993 to -0.005442	-0.1899 to 0.5838	-0.6653 to 0.05803	-0.6336 to 0.1125	-0.4656 to 0.3416	-0.6492 to 0.1063	-0.4334 to 0.3768	-0.6804 to 0.05087	-0.6358 to 0.1090	-0.3759 to 0.4343	-0.2466 to 0.5432	-0.1590 to 0.6044	-0.6234 to 0.1291	-0.5198 to 0.2769	-0.4934 to 0.3094	-0.6047 to 0.1586	-0.5700 to 0.1745	-0.6000 to 0.1299	-0.2193 to 0.5377	-0.1023 to 0.6176	0.08761 to 0.7219	0.8881 to 0.9774	0.03506 to 0.6957		-0.3015 to 0.4720
GRZB+PRF+ CD4 (MFI GRZB)	-0.5414 to 0.2143	-0.5886 to 0.1472	-0.4867 to 0.3003	-0.5270 to 0.2334	-0.2991 to 0.4741	-0.6199 to 0.09859	-0.5229 to 0.2388	-0.3681 to 0.4116	-0.2365 to 0.5246	-0.5230 to 0.2386	-0.4893 to 0.2972	-0.6358 to 0.07262	-0.5971 to 0.1344	-0.2393 to 0.5626	-0.5840 to 0.1896	-0.4318 to 0.3785	-0.5545 to 0.2313	-0.5718 to 0.2072	-0.4460 to 0.3633	-0.4907 to 0.3126	-0.4075 to 0.4035	-0.3706 to 0.4393	-0.3178 to 0.4863	-0.3068 to 0.4956	-0.6958 to 0.001407	-0.5176 to 0.2797	-0.5585 to 0.2258	-0.5976 to 0.1694	-0.5295 to 0.2645	-0.2634 to 0.5448	-0.6107 to 0.1493	-0.5302 to 0.2824	-0.6001 to 0.1656	-0.7748 to -0.1702	-0.5167 to 0.2809	-0.5849 to 0.1883	-0.5257 to 0.2695	-0.4715 to 0.3350	-0.5627 to 0.2200	-0.2300 to 0.5555	-0.4955 to 0.2734	-0.4342 to 0.3441	-0.06586 to 0.6398	0.8433 to 0.9678	0.05348 to 0.7051	-0.1841 to 0.5633	0.05377 to 0.7052	-0.3015 to 0.4720
GRZB+ CD8	-0.2015 to 0.5508	-0.5183 to 0.2447	-0.4943 to 0.2911	-0.6515 to 0.04585	-0.4770 to 0.2956	-0.5413 to 0.2144	-0.5832 to 0.1553	-0.4699 to 0.3040	-0.5876 to 0.1487	-0.6380 to 0.06894	-0.6106 to 0.1308	-0.5728 to 0.1705	-0.5820 to 0.1570	-0.5817 to 0.2123	-0.5058 to 0.2944	-0.1594 to 0.6041	-0.5051 to 0.2953	-0.4867 to 0.3173	-0.6290 to 0.1202	-0.5939 to 0.1750	-0.3205 to 0.4840	-0.2561 to 0.5360	-0.2341 to 0.5524	-0.4381 to 0.3718	-0.3075 to 0.4950	-0.4354 to 0.3748	-0.5096 to 0.2897	-0.5721 to 0.2067	-0.4681 to 0.3389	-0.4940 to 0.3270	-0.5309 to 0.2627	-0.5773 to 0.2186	-0.6780 to 0.03510	-0.4516 to 0.3573	-0.2633 to 0.5305	-0.2257 to 0.5586	-0.4876 to 0.3163	-0.5287 to 0.2655	-0.6500 to 0.08488	-0.2065 to 0.5723	0.06803 to 0.7124	0.1542 to 0.7528	0.1389 to 0.7459	-0.1089 to 0.6135	0.1539 to 0.7526	-0.2466 to 0.5168	0.09177 to 0.7239	-0.2484 to 0.5154	-0.1546 to 0.5837
GRZB+ CD8 (MFI GRZB)	-0.4208 to 0.3585	-0.5304 to 0.2289	-0.4206 to 0.3740	-0.4672 to 0.3071	-0.3502 to 0.4285	-0.5621 to 0.1857	-0.5258 to 0.2350	-0.2472 to 0.5164	-0.3451 to 0.4333	-0.5540 to 0.1970	-0.5270 to 0.2501	-0.5688 to 0.1762	-0.5636 to 0.1837	-0.4583 to 0.3674	-0.5265 to 0.2684	-0.4852 to 0.3191	-0.4022 to 0.4088	-0.3908 to 0.4200	-0.5119 to 0.2868	-0.4730 to 0.3333	-0.3298 to 0.4761	-0.4152 to 0.3958	-0.3846 to 0.4260	-0.2720 to 0.5237	-0.7602 to -0.1354	-0.3969 to 0.4141	-0.4085 to 0.4025	-0.5493 to 0.2384	-0.4113 to 0.3997	-0.3040 to 0.5130	-0.4779 to 0.3276	-0.5906 to 0.1995	-0.6680 to 0.05329	-0.3995 to 0.4115	-0.2596 to 0.5333	-0.2448 to 0.5445	-0.3307 to 0.4753	-0.4042 to 0.4068	-0.4267 to 0.3839	-0.4280 to 0.3825	-0.4573 to 0.3184	-0.2205 to 0.5368	-0.4411 to 0.3365	0.3957 to 0.8461	-0.2080 to 0.5460	-0.2336 to 0.5269	-0.2854 to 0.4856	-0.1937 to 0.5564	0.3165 to 0.8183
PRF+ CD8	-0.06476 to 0.6405	-0.4573 to 0.3185	-0.4349 to 0.3589	-0.5907 to 0.1440	-0.5772 to 0.1641	-0.4317 to 0.3468	-0.5429 to 0.2122	-0.4024 to 0.3776	-0.6412 to 0.06353	-0.6507 to 0.04727	-0.5947 to 0.1554	-0.5316 to 0.2273	-0.5069 to 0.2592	-0.7040 to 0.005456	-0.5434 to 0.2462	-0.4458 to 0.3635	-0.5269 to 0.2679	-0.6153 to 0.1421	-0.6282 to 0.1215	-0.5169 to 0.2806	-0.5128 to 0.2857	-0.4476 to 0.3616	-0.4526 to 0.3561	-0.5933 to 0.1758	-0.4266 to 0.3840	-0.5072 to 0.2927	-0.4930 to 0.3099	-0.6091 to 0.1517	-0.4398 to 0.3701	-0.5850 to 0.2076	-0.4013 to 0.4097	-0.6975 to 0.01818	-0.6461 to 0.09163	-0.3639 to 0.4455	-0.2701 to 0.5251	-0.1222 to 0.6277	-0.3723 to 0.4376	-0.4994 to 0.3022	-0.5388 to 0.2524	-0.3586 to 0.4504	-0.1260 to 0.6026	-0.1273 to 0.6017	-0.05838 to 0.6442	-0.08289 to 0.6296	0.2695 to 0.8006	0.09796 to 0.7269	0.1413 to 0.7470	0.1389 to 0.7459	-0.2868 to 0.4844
PRF+ CD8 (MFI PRF)	0.3474 to 0.8294	-0.06072 to 0.6428	-0.09071 to 0.6355	-0.2459 to 0.5173	-0.7769 to -0.2105	0.1591 to 0.7549	-0.2181 to 0.5385	-0.2882 to 0.4832	-0.7767 to -0.2101	-0.5219 to 0.2401	-0.3035 to 0.4840	-0.2279 to 0.5312	-0.1021 to 0.6178	-0.8066 to -0.2323	-0.7072 to -0.02121	-0.7276 to -0.06311	-0.7134 to -0.03359	-0.5747 to 0.2030	-0.6356 to 0.1092	-0.6248 to 0.1268	-0.7266 to -0.06100	-0.6308 to 0.1171	-0.6629 to 0.06242	-0.8431 to -0.3551	-0.6644 to 0.05963	-0.3051 to 0.4970	-0.6572 to 0.07246	-0.6060 to 0.1566	-0.3984 to 0.4126	-0.6970 to 0.01932	-0.4039 to 0.4071	-0.6832 to 0.04549	-0.6764 to 0.03799	-0.1728 to 0.5953	-0.1837 to 0.5880	-0.06903 to 0.6591	-0.6000 to 0.1658	-0.4758 to 0.3300	-0.4693 to 0.3375	-0.6323 to 0.1147	-0.4641 to 0.3107	-0.5269 to 0.2336	-0.3734 to 0.4065	-0.2348 to 0.5260	-0.07234 to 0.6359	0.5502 to 0.8942	-0.1587 to 0.5808	0.7721 to 0.9517	-0.4126 to 0.3671
GRZB+PRF+ CD8	-0.1056 to 0.6156	-0.4773 to 0.2953	-0.4212 to 0.3734	-0.6091 to 0.1158	-0.5267 to 0.2338	-0.4641 to 0.3107	-0.5557 to 0.1947	-0.3570 to 0.4222	-0.5946 to 0.1382	-0.6611 to 0.02910	-0.5894 to 0.1632	-0.5546 to 0.1962	-0.5366 to 0.2208	-0.6934 to 0.02618	-0.6099 to 0.1505	-0.3867 to 0.4240	-0.5971 to 0.1701	-0.5852 to 0.1879	-0.6671 to 0.05482	-0.5900 to 0.1807	-0.4889 to 0.3148	-0.3958 to 0.4152	-0.3922 to 0.4187	-0.6050 to 0.1580	-0.4335 to 0.3767	-0.4598 to 0.3482	-0.5703 to 0.2094	-0.6275 to 0.1226	-0.4253 to 0.3853	-0.5751 to 0.2219	-0.4816 to 0.3234	-0.6734 to 0.06370	-0.7148 to -0.03640	-0.3639 to 0.4455	-0.2128 to 0.5678	-0.1685 to 0.5982	-0.5299 to 0.2640	-0.4944 to 0.3082	-0.6044 to 0.1590	-0.3331 to 0.4731	-0.1813 to 0.5652	-0.1625 to 0.5783	0.08176 to 0.7191	-0.006438 to 0.6736	0.3963 to 0.8463	0.1342 to 0.7437	0.2822 to 0.8054	0.1730 to 0.7610	-0.2294 to 0.5301
GRZB+PRF+ CD8 (MFI PRF)	0.4073 to 0.8500	0.0009871 to 0.6777	-0.1087 to 0.6245	-0.2176 to 0.5390	-0.8082 to -0.2895	0.1970 to 0.7712	-0.1750 to 0.5696	-0.2460 to 0.5173	-0.7998 to -0.2675	-0.5039 to 0.2630	-0.2902 to 0.4951	-0.1843 to 0.5631	-0.04741 to 0.6506	-0.8266 to -0.2883	-0.7077 to -0.02215	-0.7421 to -0.09448	-0.6700 to 0.04973	-0.5834 to 0.1904	-0.6540 to 0.07806	-0.6384 to 0.1046	-0.7148 to -0.03650	-0.6743 to 0.04183	-0.6718 to 0.04647	-0.8374 to -0.3382	-0.6620 to 0.06402	-0.3588 to 0.4501	-0.6139 to 0.1442	-0.6128 to 0.1460	-0.3971 to 0.4139	-0.7241 to -0.03553	-0.3614 to 0.4478	-0.7130 to -0.01259	-0.6811 to 0.02929	-0.1337 to 0.6205	-0.2128 to 0.5678	-0.04268 to 0.6738	-0.4973 to 0.3047	-0.4618 to 0.3459	-0.4215 to 0.3893	-0.6683 to 0.05279	-0.4617 to 0.3135	-0.5440 to 0.2108	-0.4485 to 0.3283	-0.2894 to 0.4823	-0.1411 to 0.5926	0.5072 to 0.8816	-0.2271 to 0.5319	0.7193 to 0.9391	-0.4607 to 0.3146
GRZB+PRF+ CD8 (MFI GRZB)	-0.4608 to 0.3145	-0.5576 to 0.1920	-0.4434 to 0.3497	-0.4733 to 0.2999	-0.3138 to 0.4614	-0.5899 to 0.1453	-0.5352 to 0.2226	-0.3001 to 0.4732	-0.3081 to 0.4663	-0.5407 to 0.2153	-0.5316 to 0.2441	-0.5865 to 0.1504	-0.5869 to 0.1497	-0.3848 to 0.4422	-0.4624 to 0.3453	-0.4502 to 0.3588	-0.3666 to 0.4430	-0.3667 to 0.4429	-0.4541 to 0.3545	-0.4150 to 0.3959	-0.3094 to 0.4934	-0.3631 to 0.4463	-0.3486 to 0.4594	-0.2195 to 0.5631	-0.7451 to -0.1010	-0.3870 to 0.4237	-0.3791 to 0.4313	-0.4932 to 0.3096	-0.3751 to 0.4351	-0.2601 to 0.5472	-0.4483 to 0.3608	-0.5402 to 0.2694	-0.6303 to 0.1180	-0.4063 to 0.4048	-0.2304 to 0.5552	-0.2497 to 0.5408	-0.3400 to 0.4671	-0.3696 to 0.4402	-0.3999 to 0.4111	-0.4057 to 0.4053	-0.4384 to 0.3395	-0.1735 to 0.5707	-0.4466 to 0.3305	0.3598 to 0.8338	-0.2571 to 0.5086	-0.3165 to 0.4590	-0.3239 to 0.4524	-0.2851 to 0.4858	0.3534 to 0.8316
Anti-RBD antibodies	-0.4457 to 0.2196	-0.5189 to 0.1378	-0.6998 to -0.1410	-0.5854 to 0.04281	-0.2847 to 0.3975	-0.6708 to -0.09837	-0.5427 to 0.1050	-0.5477 to 0.1094	-0.3860 to 0.2971	-0.5598 to 0.08078	-0.6269 to -0.01144	-0.5420 to 0.1060	-0.5657 to 0.07218	-0.2802 to 0.4899	-0.08161 to 0.5834	-0.2396 to 0.4661	-0.2058 to 0.4935	0.1177 to 0.7069	-0.2510 to 0.4565	-0.5102 to 0.1971	0.04300 to 0.6598	-0.3065 to 0.4076	-0.01654 to 0.6248	-0.1036 to 0.5686	-0.5485 to 0.1324	-0.1200 to 0.5663	-0.2616 to 0.4475	-0.4091 to 0.3049	-0.5615 to 0.1140	-0.3529 to 0.3747	-0.3711 to 0.3566	-0.3749 to 0.3527	-0.4506 to 0.2580	-0.6782 to -0.07615	-0.5657 to 0.1079	-0.4936 to 0.2057	-0.3929 to 0.3223	-0.4806 to 0.2220	-0.3507 to 0.3769	-0.3996 to 0.3151	-0.4747 to 0.2984	-0.3532 to 0.4257	-0.2944 to 0.4780	-0.2711 to 0.4974	-0.3681 to 0.4116	-0.6085 to 0.1168	-0.3671 to 0.4126	-0.6646 to 0.02281	-0.2035 to 0.5494
Spike-ACE2 blocking activity	-0.5223 to 0.2238	-0.5901 to 0.1286	-0.7793 to -0.2163	-0.5862 to 0.1346	-0.4560 to 0.3049	-0.6102 to 0.09760	-0.5712 to 0.1566	-0.6303 to 0.08165	-0.4132 to 0.3520	-0.5927 to 0.1247	-0.5622 to 0.1694	-0.5751 to 0.1508	-0.5649 to 0.1656	-0.1681 to 0.6691	-0.1765 to 0.5929	-0.1771 to 0.5925	-0.1775 to 0.5922	0.08705 to 0.7478	-0.3069 to 0.4955	-0.4699 to 0.3546	0.08606 to 0.7383	-0.2030 to 0.5748	-0.02822 to 0.6817	-0.04150 to 0.6745	-0.4846 to 0.3198	-0.3492 to 0.4747	-0.3118 to 0.4914	-0.3940 to 0.4169	-0.5574 to 0.2274	-0.5717 to 0.2074	-0.4921 to 0.3292	-0.1221 to 0.6399	-0.5477 to 0.2405	-0.5850 to 0.1882	-0.4934 to 0.3095	-0.5583 to 0.2261	-0.6350 to 0.1103	-0.5060 to 0.2942	-0.4968 to 0.3236	-0.5663 to 0.2150	-0.1018 to 0.6771	-0.06010 to 0.6992	-0.1486 to 0.6505	-0.4870 to 0.3746	-0.4091 to 0.4553	-0.5709 to 0.2702	-0.3941 to 0.4693	-0.6190 to 0.1998	-0.3920 to 0.4713
[truncated: 9 more columns]
